# Supplementary material for: Implementation of GA-VirReport, a Web-Based Bioinformatics Toolkit for Post-Entry Quarantine Screening of Virus and Viroids in Plants
Source: Viruses. 2022 Jul 5;14(7):1480. doi: 10.3390/v14071480 (PMC9317486; doi:10.3390/v14071480)
Supplement: Supplementary file 1 [file viruses-14-01480-s001.zip]

Archive with 1 entries (1 files):
- viruses-1785420-supplementary.xlsx
