# Supplementary material for: Implementation of GA-VirReport, a Web-Based Bioinformatics Toolkit for Post-Entry Quarantine Screening of Virus and Viroids in Plants
Source: Viruses. 2022 Jul 5;14(7):1480. doi: 10.3390/v14071480 (PMC9317486; doi:10.3390/v14071480)
Supplement: Supplementary file 1 [file viruses-14-01480-s001.zip › viruses-1785420-supplementary.xlsx]

## Sheet: Table S1
Supplementary Table S1. Sequencing statistics of the pilot study. Sequencing statisics were obtained from the FastQC and Fastp html reports in the GA-VirReport pipeline.
Sample	Commodity	Species	Index 1	Index 2	Raw reads	UMI cleaned reads (Million)	Quality filtered reads (Million)	Total filtered bases (Million)	Q20 (Million)	Q30 (Million)	% GC	Usable reads type (Million)	Usable reads 18-25bp (Million)	Usable reads 21-22bp (Million)	Usable reads 24bp (Million)
MT001	Citrus	Citrus Troyer × Frost-Lisbon	TACCGGTGGT	AACAATCAGG	53,544,579	47.46	47.01	902.12	894.91	876.12	58.44	15.88	13.98	8.07	4.49
MT002	Prunus	Prunus persica (Nectarine)	AGGTGTTACG	CTGGTGTGCA	47,245,614	44.29	43.76	810.1	802.99	784.85	62.26	3.56	3.07	1.52	1.02
MT003	Citrus	Citrus aurantiifolia (Christm.) Swingle	ACAGACCGAC	GCATATCCTT	49,174,200	45.85	45.41	964.88	956.84	936.31	55.81	18.85	16.35	8.89	5.49
MT005	Raspberry	Rubus idaeus	GTACCTTGTT	AAGTGCGATA	58,692,882	53.59	53.05	1246.45	1235.07	1206.25	52.05	19.24	17.49	10.73	4.61
MT008	Citrus	Citrus sinensis	ACTAACATGC	GTTGAACACT	43,961,429	41.57	41.14	837.64	830.63	812.32	58.14	12.17	9.82	4.36	4.23
MT010	Ornamental grass	Miscanthus sinensis ‘Morning light’	ACACTCTCTA	TCGCGTGGTA	47,568,233	44.93	44.5	1057.48	1020.68	1020.68	50.77	17.66	13.87	9.95	1.61
MT012	Iris	Iris sp. ‘Crimson colossus’	AATCTTGAGG	CCACCTACCA	45,512,868	40.37	40	882.65	874.95	855.48	55.6	12.57	10.16	6.67	1.8
MT016	Sweet Potato	Ipomoea batatas ‘GRF0334’	CTTAACGGTC	GTTCCGGTGT	44,587,723	26.57	26.33	633.13	627.49	612.83	50.93	15.44	14.39	8.72	4.54
				Average	48,785,941	42.45	42.49	916.8	905.44	892.76	54.53	14.06	12.39	7.36	3.33

## Sheet: Table S2
Supplementary Table S2. Detections of the GA-VirReport pipeline from the pilot study from the 21-22nt and 24nt long filtered read fractions. Nucleotide sequence similarity of cap3 scaffolds against the PVirDB and NT databasesa are shown. Detections of additional pests to those found using PEQ assays are highlighted in green. Sequence similarity searches against PVirDB was conducted through the GA…
Sample	Commodity	Pathogen	BLASTN searches against PVriDB database																			BLASTN searches against NCBI NT database
			21-22nt read fraction										24nt read fraction									21-22nt read fraction				24nt read fraction
			Subject accession	number of aligning contigs	alignmnet length	average percent identity	contig coverage	Read count	Mean coverage by reads	% bases 1X	% bases 10X	RPKM	Subject accession	number of aligning contigs	alignmnet length	average percent identity	Contig coverage	Mean coverage by reads	Read count	% bases 1X	% bases 10X	Subject accession	number of aligning contigs	alignmnet length	average percent identity	Subject accession	number of aligning contigs	alignmnet length	average percent identity
MT001	Citrus	CEVd	MT917193	1	50	100	13.4048	942612	54459.8	1	1	159166	KJ956799	1	127	100	34.2	2159.94	33389	0.9838	0.9811	HQ284021	1	52	96.226	AB054598	4	284	96.255
MT002	Prunus	PNRSV	LC382449	9	481	99.591	14.4358	1707	10.8607	0.8715	0.3544	143.733	n.d.									AP020516	6	457	94.163	n.d.
MT003	Citrus	CTV	EU857538	48	7187	99.255	37.3331	2106303	2346.87	0.9993	0.9984	5804.38	EU857538	26	1637	99.578	8.5	31.8903	25580	0.9619	0.6653	EU857538	135	15437	99.106	EU857538	106	6422	99.321
		CDVd	KY473927	1	89	100	33.209	13098	1055.69	0.806	0.7388	2592.74	MN136646	1	85	96.552	29.2	645.851	7212	0.7388	0.7127	AF123865	4	213	99.574	AY514448	3	202	94.621
		HSVd	KY110716	1	277	100	91.7219	13467	954.099	0.9868	0.9834	2365.66	X00524	2	144	99.318	47.5	79.7086	1003	0.9934	0.8113	EU131154	1	273	98.551	KC771553	3	195	93.075
		CVEV	MN187043	1	49	100	0.818987	835	2.9888	0.591	0.0787	7.40382	n.d.									KF055890	1	49	100	n.d.
MT005	Rubus	RYNV	KF241951	6	356	98.888	4.48815	530240	1438.31	0.9541	0.9061	3474.09	MH347357	1	53	100	2.2	27.6373	2819	0.8489	0.5935	KF241951	58	4500	98.869	KF241951	24	1247	99.531
		RBDV	MZ202350	37	2865	97.831	52.5881	417341	1622.99	0.9941	0.9712	3981.12	MZ202350	9	457	98.734	8.4	22.7269	5159	0.7913	0.4378	MH802009	25	2329	95.43	KJ007639	10	505	97.705
MT008	Citrus	CDVd	JF812069	2	113	100	38.5666	14492	1071.47	0.9761	0.9693	4064.15	MT917194	1	79	100	26.7	501.486	148440	0.9831	0.8581	AF123868	4	261	99.642	AF123869	2	132	98.519
		CiVA	MZ463039	19	1194	97.873	17.9172	60578	193.475	0.9529	0.824	746.946	MT922052	2	86	98.86	1.03	2.3214	647	0.4862	0.0622	MG764565	46	3201	96.508	MK689373	10	637	97.061
		HSVd	X00524	1	148	98.658	48.8449	30468	2160.2	0.9967	0.9934	8262.49	MT917187	1	151	98.026	49.8	344.158	4345	1	0.9703	AB054611	3	259	96.624	AF416555	2	262	97.727
MT010	Ornamental grass	SrMV	KM025043	1	367	76.152	3.81338	382177	836.838	0.2937	0.2085	2248	KM025053	2	272	81.732	2.8	6.5869	2646	0.118	0.059	KC984986	1	142	86.014	MF356435	1	57	93.103
		MDMV	FM883187	2	253	85.102	19.4915	48739	790.127	0.4592	0.3112	2125.64	HE573846	1	143	81.25	12.6	0.4222	20	0.0361	0.0211	JX185302	1	116	78.992	AJ416642	1	135	83.824
MT012	Iris	ISMV	MF385582	52	3411	92.166	32.7792	275099	563.929	0.9975	0.9819	1712.5	MF385582	8	372	95.989	3.6	7.784	3375	0.7809	0.25	KT692938	52	4253	96.038	MF385582	9	474	98.756
		TRSV	MT563082	11	1299	96.333	17.3316	438099	1242.41	0.9465	0.9186	3786.39	MT563082	4	236	100	3.1	10.3141	3221	0.7413	0.3281	JX848608	7	764	94.992	JQ710730	8	455	97.914
		CRLV	KT944021	13	1066	87.024	15.5122	71429	220.55	0.6061	0.4905	673.312	AY764390	3	209	91.98	3	2.441	715	0.291	0.0741	AY764390	5	635	89.697	KT944021	1	115	90.517
MT016	Sweet Potato	SPFMV	MH782224	18	1616	99.4	14.9353	1084553	2126.78	0.999	0.9958	712.937	MH782224	25	1468	99.665	13.6	27.3227	12318	0.9617	0.6608	AM050890	8	1196	98.193	AJ781775	11	731	98.406
		SPSV1	FJ560945	8	468	100	46.2451	21111	455.33	0.8844	0.8617	1483.74	FJ560945	10	602	99.681	59.5	105.889	4465	0.8844	0.7905	MG603671	23	1407	98.147	MG603671	18	1058	98.345
		SPBV	JQ902104	5	366	90.817	83.5616	9764	486.514	0.879	0.79	1585.56	JQ902104	4	236	92.492	53.9	34.3014	626	0.7032	0.532	KT448768	1	108	87.156	KT448768	1	57	93.103

## Sheet: Table S3
Supplementary Table S3. ORFs predicted in control samples. ORFs were predicetd through the GA-VirReport pipeline and sequence similarity searches against the NCBI nr database were carried out using custom scripts.
Sample ID	Pipeline	Predicted ORFs	Homology against NR database
			Accession	description	query cover	percent identity
MT001	21-22nt	>NODE_45_length_292_cov_673.328796_1 [1 - 306] SRDKWYQSRACHLAKPSLRARQALQCRTTRVPTLPDARVDKRDEQAGSHTPKRSHQVDGV CMRVLSTDRGRVGREFRGEIGKAIFTFSRGSAHLRGVLLMHE	No significant similarity found
		>NODE_45_length_292_cov_673.328796_2 [306 - 1] (REVERSE SENSE) LVHEEYASQMCTSARKREDRLANLTPELPAYSSSIRGEDPHADTIHLVRTLGGVRTRLFV PLVDPCIRKGGDPRGAALERLASSQRGLREMTSAALIPFVTG	No significant similarity found
		>NODE_627_length_344_cov_194.470932_1 [91 - 357] TAGRVSGDWRASVGRLRAHAPNCSKAVRFSLSPSAAVALRVRSVSCAAYQQNGIAGFDFP RLPCALPGAGWTRGCLRVPGVPRAQALGR	No significant similarity found
	24nt	>NODE_15_length_331_cov_854.861023_1 [10 - 345] LLKIRSFVQDELRVVRAEVDEVRSDWAWHKRTLSASPASANSSDARRIDVPKPDTYDGTR NATIVDNFLFGLDQYFDAMGVRDEASKVGTAPTYLRGAAQLWWRRKHGEMGK	XP_024048228.1	uncharacterized protein LOC112101649 [Citrus clementina]	1	95.54
		>NODE_15_length_331_cov_854.861023_2 [292 - 17] (REVERSE SENSE) DRWVQCPLSMPHLGHPWHRSIDPTRIGSCLRLWHCVCHRRCRALARQCGAHHSSLRKLDL RRVCACAMPNPSGLHPLPHGQRVVRPEQNYEF	No significant similarity found
		>NODE_96_length_333_cov_970.390381_2 [1 - 345] PSNKIGQGKSEGKKEVPKPRSPCFICNGPYWVRDCPEKRSLNALATQLKSNPTMSTEEPQ LSMGSLQRLGALNRQQTALVKKGLMYVSTKINGQSVRALLDTGATHNFVSVDEAK	XP_024949227.1	uncharacterized protein LOC112496209 [Citrus sinensis]	1	92.17
		>NODE_96_length_333_cov_970.390381_1 [2 - 271] LATRLGKENRRARRRCQSREAHVSYAMVLIGYATVRRRGRLTLLLPNSRATPQCPRRNPN SAWVLSNASAHSIANRPHSSRKGSCMSAQR	No significant similarity found
		>NODE_96_length_333_cov_970.390381_3 [347 - 90] (REVERSE SENSE) RLASSTDTKLCVAPVSSSARTDCPFIFVLTYMSPFLTSAVCWRLSAPRRWREPMLSWGSS VDIVGLLLSWVARALSDLFSGQSRTQ	No significant similarity found
		>NODE_96_length_333_cov_970.390381_4 [297 - 1] (REVERSE SENSE) QRANRLPVYLCADIHEPFLDECGLLAIECAEALERTHAELGFLRGHCGVALELGSKSVKR PLLRTVAYPIRTIAYETWASRLWHLLLALRFSLPNLVAR	No significant similarity found
		>NODE_131_length_237_cov_1194.303833_1 [251 - 3] (REVERSE SENSE) ENVKVKAILDWEPPSKVPELRLFLGLVNYYRRFIKGYSAKASPLTDMLKKNRTWHWSEGC QCAFEELKKAISEEPVLALPDHT	XP_024033560.1	uncharacterized protein LOC112095688 [Citrus clementina]	1	86.75
		>NODE_131_length_237_cov_1194.303833_2 [249 - 1] (REVERSE SENSE) ECQSKGHPRLGASLESARASLISWAGELLPSLHQGLFGQGITLDGYAQEKQNVALVRRMP MCIRGVEEGNFRGTSPRSSGPHK	KAH9744594.1	Endonuclease [Citrus sinensis]	1	73.49
		>NODE_149_length_361_cov_589.096924_1 [373 - 2] (REVERSE SENSE) EMGKGICAIDTWADFKQELRKQFAPSNAEKEARARLRRLKQSGSIRDYINEFTTLMLEIS DMSDKDSLFYFQDGLKDWAKTELDRRGVQTLDDAIAVAESLTEYSTQSKDKKANQGKGGG ESRK	XP_024039169.1	uncharacterized protein LOC112097820 [Citrus clementina]	1	99.19
MT002	21-22nt	No ORFs predicted
	24nt	>NODE_67_length_449_cov_120.000000_1 [2 - 463] KHGPVEEILPVSVHELIRHYTKHAKFSQVDLFFPKQLLFIARYKVPWILKWSYRITKDVR VFARQFSVKWWDKFEVDRIAKYVYNDLPREPIPRLASPTGSVRSSLSVEGKSKAELQEIA RQLIIQASQMDDDEDNDDEEEAPTQEPPQQQDSI	KAH0987869.1	hypothetical protein GBA52_015046 [Prunus armeniaca]	0.84	86.26
		>NODE_67_length_449_cov_120.000000_2 [283 - 38] (REVERSE SENSE) SRNRLSRKIIVDIFGNSVNFKFIPPFDRELAGKYSDILGDSVGPFENPRDLVSGNEKQLF WKEQINLGELGMLSVVADQLMN	No significant similarity found
		>NODE_217_length_290_cov_600.331055_1 [3 - 302] AKLLKNSTFFSPLRRTSTVSSFITSNSTIRLPITRTTATFRMLPIMTAASIVSSFTAGFQ DTSILTTITILEFLSMLFVLASGAGAALDDGNMRHLWWSR	CAB4310960.1	unnamed protein product [Prunus armeniaca]	0.99	91.92
		>NODE_217_length_290_cov_600.331055_2 [302 - 3] (REVERSE SENSE) TTPPKVPHVPVIKCRSSPGGEDKEHAKKLENGNGRENGGVLKPSREGANDGGGGHNGKHS EGGSGPSDGKPDGGVAGYEGGNGASATKGAEEGGILEKLC	CAB4310963.1	unnamed protein product [Prunus armeniaca]	1	80
		>NODE_268_length_234_cov_57.534187_1 [1 - 246] RNKGKAQMSHVPRNVESPCHRCGAKGHWMRACRTPRHLADLYQASLKNRKVEINYIDHAP PATDGSSEISRQLNKTHLDVSD	XP_034200025.1	uncharacterized protein LOC117615123 [Prunus dulcis]	1	98.78
MT003	21-22	>NODE_18_length_416_cov_660.298096_1 [1 - 429] SEKAPLMKHAAALSRLESDPSGKKDLPIVRRNFTRGECSGTKSMGSLCVYLTTLNSSFGS VPDLYPVARDITYKKMTNAMREFYYSQKVTLYELHGKLSSYWDELKTVGFDRKLAKMDSD DDVSVVDFNMKVIVGRHGTRPFK	AYK26861.1	ORF1a [Citrus tristeza virus]	1	98.6
		>NODE_18_length_416_cov_660.298096_2 [248 - 3] (REVERSE SENSE) NSRMALVIFLYVMSRATGYKSGTEPNEEFSVVKYTHKLPIDFVPEHSPRVKFLLTIGRSF LPLGSDSNLLNAAACFINGAFS	No significant similarity found
		>NODE_20_length_630_cov_577.434937_1 [1 - 504] ETKFMSPSVPYFCSKFVVQTGNKTCFMPDPYKLLVKLGAPQYKLTDDELFELFTSFKDIT QDFGDQVVLEKLKLLVETKYGFTSGTTMPALCAIHCVRSNYLSFERLFPFIRGWYVVDAM KLRQLRKFANLICERVVYDNRVGYFSYFDNPFTKPDASDGQADDLATG	AYK26862.1	ORF1b [Citrus tristeza virus]	1	99.4
		>NODE_30_length_273_cov_592.245422_1 [1 - 285] NKCVTSRFVACIEAVESGLVTVHFRSDVFRASFPFGVYLYTRHAFDIYSGKLLQLDTYGF SEDLRDGYCYIRHIAEVCLSMGKVFFRRDVNLGTN	ABM60757.1	P349 [Citrus tristeza virus]	0.98	98.94
		>NODE_40_length_622_cov_664.090027_1 [30 - 287] LLLKNSVENSITDLHMSAKSFAKVLQPKHNLGINRSTLRKDSNFVLVTPLTILIKFITTS QTAVKIESSKKLHEILMRNMLKIEVK	No significant similarity found
		>NODE_40_length_622_cov_664.090027_2 [291 - 635] VVPNFRRDNEPTNRSHNKSNNLLATQKPPPNFFSKLLNSEGAAPARKPPELALEDESLPD PSKSSEPSPSEPSSSPQGTISDVLPLSRMSCASSRTAFRSKADLTPSSMSLASSS	No significant similarity found
		>NODE_40_length_622_cov_664.090027_3 [634 - 2] (REVERSE SENSE) EDEAKLIEDGVKSALLRKAVRDEAQLILDRGSTSEIVPCGDDDGSDGDGSDDLLGSGSDS SSKASSGGLRAGAAPSLFRSLLKKLGGGFCVAKRLLDLLCERLVGSLSRLKFGTTHLTSI FSMLRIKISCNFFDDSIFTAVWDVVMNLIRIVNGVTKTKLESFRNVLRLIPKLCFGCKTF AKDFADMCRSVMLFSTEFFSKSYTKLCRFGL	ACJ46600.1	ORF1a [Citrus tristeza virus]	1	98.58
		>NODE_48_length_331_cov_531.081543_1 [2 - 343] RLRYRRCDSDLIRIKIPRYSSKTRSCLPGCYYLYLDAKFVSRVYEYVVNNCVVVNAKTFE WTWNYIKSCKSRVVISGKIIHRDVPIALEYLDGFSAVMLSAGVKGRQNAEAFSR	AAK26824.1	polyprotein [Citrus tristeza virus]	1	100
		>NODE_48_length_331_cov_531.081543_2 [343 - 83] (REVERSE SENSE) PRKSFCVLPTFHARGQHNCGKTIQILQCYRNVSMDDFPTDDHSRLTGLDVIPSPFKSLSI HHNTIVNYVLIHTTHELSVQIQIITPW	ALG63874.1	p20 [Citrus tristeza virus]	0.75	98.67
		>NODE_56_length_285_cov_1973.003540_1 [2 - 298] LRILLDIIRRRFTRDKLLCTSATDTLGFFVMRYMSSSHTSFESVMRTELKLVVKAVLSDL SRTHKLDFSERAFTAYGILLQKGTVAITDTVVRRTDAVA	No significant similarity found
		>NODE_71_length_236_cov_489.737274_1 [249 - 1] (REVERSE SENSE) DDELLDVWMEGEYRARATTLDGQLSFSVDGQRRSGGSNTWIGNSLVTLGILSLYYDVSKF ELLLISGDDSLIYSKEKIGNFSS	ABM60758.1	P349 [Citrus tristeza virus]	1	100
		>NODE_96_length_245_cov_582.563293_1 [258 - 13] (REVERSE SENSE) SGDTSLFELVRFAISEKCRDLFVGIQEAVEKCVKSYLRNSFNMNFVDLSDPLPCRRPFNL ILSWGLSCKVGSTRFSTRLRSL	ACJ46600.1	ORF1a [Citrus tristeza virus]	0.63	100
		>NODE_158_length_266_cov_370.109009_1 [3 - 278] RGAQERIRGRGSDRQKAGWKTNREVMPPVASHSKSQEKVKEEGTIDGVSKQEASTPEHRG PLSYASRWILRRVAPGLLSQVSLLPALFFLCL	No significant similarity found
		>NODE_158_length_266_cov_370.109009_2 [278 - 39] (REVERSE SENSE) QAKKKQGRKETYLRKEPRGNSSQNPARGVGERAAVLWSRGFLLRNTIDRPFFFYLLLALR VRRDRWHHLSVRLPTCFLSI	No significant similarity found
		>NODE_256_length_230_cov_388.069580_1 [244 - 2] (REVERSE SENSE) ADNPDLRVDLRWAGMFVYYGIYRCAADRVVERPASFNLPQKLLSQDDGESCLLRMSSVET LFNLVQKVNKDINIRRQFMGR	AGG68157.1	p61 [Citrus tristeza virus]	1	98.7
	24nt	No ORFs predicted
MT005	21-22nt	>NODE_194_length_236_cov_337.813568_1 [3 - 248] VESSITIKPIKSEFEIPLPNAFDGPVLYICMTKHDESLLKLRWAKENISSDVRTVHAAQG LSYKNVVYFRLTRTDNDLYTRK	AGH55579.1	replicase [Raspberry bushy dwarf virus]	1	98.78
	24nt	No ORFs predicted
MT006	21-22nt	>NODE_1_length_231_cov_2306.787842_1 [243 - 1] (REVERSE SENSE) ERLLPTLKSEAVEEMFWVILKQPPCLPLSCKGFGRRTRFVFFSPQQSWRRTYSTRNTTII LFNFCHVCRNCSRLRLFITAV	No significant similarity found
		>NODE_145_length_251_cov_601.689270_1 [264 - 22] (REVERSE SENSE) HSGGPDPRLQTLCTVTTPGAAHHEKDLQQGLPTATRSGCRALSQQKGKSKPGTSRGTTHT ERRRTIRARRKARRRGREHTL	No significant similarity found
		>NODE_145_length_251_cov_601.689270_2 [263 - 3] (REVERSE SENSE) TLEDQIRGYRRSARLRHQAQRTMRRTFSRDFQRQLDPDAELSLSRRGRANLVPAEVLHTL KEEGPSEPEGRPEGEDESTHYDPRRRR	No significant similarity found
	24nt	No ORFs predicted
MT007	21-22nt	>NODE_4_length_238_cov_859.344543_1 [1 - 252] KNSEPSAKPPCWKPGLGHLRATPWGKRKPARIFSSSSERYPLTHCGRYPEIFPLVRELEV AGSLSGVPPNPEIRKHRPLPLGKR	No significant similarity found
		>NODE_4_length_238_cov_859.344543_2 [250 - 2] (REVERSE SENSE) FFQAVVGGASGSQDSAVPPKGSRPPRVLGPKGKSQGTSHSGSKGTSRSKKRKFGLVSAFP KELREGDLNPASNKEVSHLARCF	No significant similarity found
		>NODE_170_length_227_cov_70.202644_1 [240 - 1] (REVERSE SENSE) VVPTPLHHTSTSTFPQNTNTFSYTTHVSPTTSSHPPHTLPHISTNPIPPPQAQNNTLNPQ AQTPPQSTTSNKAHHSNLSH	No significant similarity found
		>NODE_316_length_273_cov_49.549450_1 [1 - 258] RGPHSHSSTPTFHHLVFHNSLSSTLTFHVFLHSLSSTLTLHHLGLHHSSPSTNFCPLLIP TPNTWPHSFSSTSHYHVFPQYILTSY	No significant similarity found
		>NODE_316_length_273_cov_49.549450_2 [2 - 286] VVPTLTPQPPPSTISFSTTLSHQPSPSTFSSTLSPQPSPSTISVSTIPLPPPIFAPYSSQ HQTRGLTLSPQPPTITFSPNTSLLPTNSHQHLSPT	No significant similarity found
		>NODE_316_length_273_cov_49.549450_3 [3 - 287] WSPLSLLNPHLPPSRFPQLSLINPHLPRFPPLSLLNPHPPPSRSPPFLSLHQFLPPTHPN TKHVASLFLLNLPLSRFPPIHPYFLLIPTNICPPP	No significant similarity found
	24nt	No ORFs predicted
MT008	21-22nt	>NODE_33_length_240_cov_730.687500_1 [3 - 254] FFQAVVGGASGSQDSAVPPKGSRPPRVLGPKGKSQGTSHSGSKGTSRSKKRKFGLVSAFP KELREGDLNPASNKEVSHLARCFY	XP_006493689.1	uncharacterized protein LOC102608590 [Citrus sinensis]	1	100
		>NODE_33_length_240_cov_730.687500_2 [252 - 1] (REVERSE SENSE) KNSEPSAKPPCWKPGLGHLRATPWGKRKPARIFSSSSERYPLTHCGRYPEIFPLVRELEV AGSLSGVPPNPEIRKHRPLPLGKR	No significant similarity found
		>NODE_35_length_260_cov_367.219238_1 [273 - 1] (REVERSE SENSE) LNQELSMATALHQNPKEQSKFDALFSQATSHGEEHYREFLTKCSKNLKERIKREVNARKM TSGGDFLKSFDQAEDKSGKPDNKEGELEEEE	QEE94613.1	nucleocapsid protein [Citrus virus A]	0.9	96.34
		>NODE_304_length_263_cov_49.015209_1 [275 - 3] (REVERSE SENSE) VNQKNPSLPPSPCSGNTQKVQENGRDEMLGETHNLNNMHGGQPKGQTQEKVEEIKENHGQ NPSSPSPPSSIHEQAKAHATNGQNVLHENPS	KAH9684248.1	hypothetical protein KPL70_013486 [Citrus sinensis]	1	100
	24nt	No ORFs predicted
MT010	21-22nt	>NODE_11_length_278_cov_3305.363281_1 [1 - 291] RTIAIINTLIAEEHAKRNHYNSISANPSSSHAFSLSGIVSLLSSRYMKDHSKGNIEKLVR VRDQLMEFQGTGAQFTKAEDLMEIGALNTVIHQSLDA	AOE43466.1	polyprotein [Sugarcane mosaic virus]	1	76.29
		>NODE_17_length_357_cov_1420.266113_1 [2 - 370] ICKGYSGITYVQNGELFIIRGKANGQLINSIHEVNFINEIEHFSDHQANAFWKGYTDAYI ANRNISTTHTEHTPTVNLEQCGKRMALLEILFHSTFEITCKHCNIDDLELADDEFGDKLY KNI	CAC84438.1	polyprotein [Sorghum mosaic virus]	1	79.68
		>NODE_61_length_249_cov_1852.044189_1 [262 - 2] (REVERSE SENSE) IMDVNEALLKINTLTVEDAVKASAALLEISRWYKNRKESAKEDTLATFRNKISPKSTINT ALMCDNQLDVNGNFLWGKREYHAKRFF	CCC54601.1	polyprotein [Maize dwarf mosaic virus]	1	86.37
		>NODE_71_length_318_cov_2156.930908_1 [328 - 2] (REVERSE SENSE) RIQAARFFLLHTISPILVDHEHKTMHVIDSYGSLSVGFHILKANTIGQLIKMQYESMESE MRDYVVGGTLTHRTFSSLLKFLGKNMFKPLKIKEIIEEEPFLLMMAIAS	AJD79426.1	polyprotein [Sorghum mosaic virus]	0.86	87.23
		>NODE_76_length_302_cov_2360.844482_1 [315 - 1] (REVERSE SENSE) EANKTRTFTAAPLETLLGGKVCVDDFNNQFYSHHLEGPWTVGITKFYGGWDRLLRALPEG WIYCDADGSQFDSSLTPYLLNAILDIRLSFMEPWELGERMLKNLY	NP_734091.1	NIb protein [Sorghum mosaic virus]	1	90.48
		>NODE_80_length_278_cov_1604.036011_1 [292 - 2] (REVERSE SENSE) FESYICELNGAQSWEKGWHYNPNLISWNGLNLVDSEPTGLFKTAKLIEDLTFDVTEQCMT HNTWLTQHVEQNLQVVAKCPGQLVTKHVVKGPCPHFS	CAT99455.2	polyprotein [Maize dwarf mosaic virus]	1	75.26
		>NODE_105_length_316_cov_2452.446289_1 [329 - 90] (REVERSE SENSE) KKLRRDIKSGMGRFNILCTIATNLVCVQTQEVLQTIFNPEKKRRFRRCVQYISYASGIKF SAEKSKSSQLYFNQTPPRFM	YP_006395338.1	PIPO [Sorghum mosaic virus	0.98	72.5
		>NODE_105_length_316_cov_2452.446289_2 [328 - 2] (REVERSE SENSE) KSYVETLNQAWADLTYCARLQQIWYVFRHKKYYKPSLTLRKSVDLDDVYNISVTHLASNL VQKSRSRVSSISTKLHRVLCDKCEKLRVKAINTMYWFVPDIFRLIHIFL	NP_734135.1	P3 protein [Sugarcane mosaic virus]	1	66.06
		>NODE_112_length_227_cov_3069.475830_1 [240 - 1] (REVERSE SENSE) LKRYKLRDSVVMLRPNAIPYTNVHNWLTVGDYNKIGCDLELSDYIKIPYYVRGVPDKLYA ELYDIILQYSQTSCYGRLSS	NP_734147.1	CI (cytoplasmic inclusion) protein [Maize dwarf mosaic virus]	1	73.75
		>NODE_122_length_301_cov_630.112976_1 [73 - 312] AGCPNSVVTQQQGYTYALSTLLRQALLSGCRVIDTPVKDLRIRSKSSGMTNLPIDNFRCP FGLSRVICFPYASDGSTASK*	No significant similarity found
		>NODE_122_length_301_cov_630.112976_2 [314 - 3] (REVERSE SENSE) YFEAVDPSDAYGKHITRLNPNGQRKLSIGKLVIPLDFDRIRKSFTGVSITRQPLNKACLS KVDNAYVYPCCCVTTEFGQPAYSEIIPPTKGHITIGNSVDPKIV	AWJ64355.1	polyprotein [Sugarcane mosaic virus]	1	83.65
	24nt	>NODE_258_length_247_cov_28.647774_1 [2 - 259] NVTKISLLTRNKKTYLHCRTRHEMGQFKRKDVNLSAHWIDNIVAVSKCYSTVSSKMEPKI CKGYSGITYVQNGELFIIRGKANGQL	AJD79417.1	P1 protein [Sorghum mosaic virus]	1	55.81
MT012	21-22nt	>NODE_58_length_230_cov_209.726089_1 [3 - 242] GDDGAEDSPSFDTNRKRGGVKFEYSTKWDADSADRFAEAAERNETIPAGTSWADFFGEGP EEEPSQSLLNLLKHQVVLIA	QTH26252.1	polyprotein [Cherry rasp leaf virus]	0.97	91
		>NODE_58_length_230_cov_209.726089_2 [244 - 2] (REVERSE SENSE) SAIRTTWCFSKFSRDWLGSSSGPSPKKSAQEVPAGIVSLRSAASANRSALSASHLVLYSN LTPPRLRLVSKEGESSAPSSP	No significant similarity found
		>NODE_357_length_326_cov_137.107361_1 [3 - 338] FSMGSYINFRENEGFGRISLVALSSPNLPDQMPDSANITLEFSVVSVDTSVYNLGQGQCL DLDRFPVHTTSKSKSLSGGAKHAQAEFSLNLYELGPHFNRFQAICGHLAGYS	UCJ00933.1	polyprotein [Cherry rasp leaf virus]	1	97.32
		>NODE_618_length_227_cov_229.325989_1 [1 - 240] PRSASTRFTMPLNMRYSGRNSVDTLARHSLTTNSRNGSTSLRQDPNLLEGQGPTIDFTKI IFPTVVERNFSNPRAEIVNT	UCJ00933.1	polyprotein [Cherry rasp leaf virus]	1	93.75
	24nt	>NODE_889_length_246_cov_71.069107_1 [2 - 259] IMDQGVTTLVSLSGNGDYPPEVECMASEFKDVIKGEFSSVVAPMTLRLRETEDTTKVKIG TLDKVISTLKGEKFRENADKGNWRQC	YP_053238.1	50 kDa protein [Lettuce ring necrosis virus]	0.86	56.76
MT016	21-22nt	>NODE_7_length_284_cov_554.985901_1 [2 - 298] KGKILKTSATPPGREVEFTTQYPVQIKVEERLSFKAFVEAQGTGSNADVVTIADNILVYV ASYNEVDELSRMLVEANYKVTKVDGRTMKVGNVEIQTCG	NP_734313.1	CI protein [Sweet potato feathery mottle virus]	1	1
		>NODE_8_length_436_cov_689.314209_1 [448 - 2] (REVERSE SENSE) LMIVDSEKSDCVYKILQKLKGLMGTINNDVYHQSLDDITNVLEEKNLTVDFELQSGEHPT NPCTDSTFDEWWRKQIETNNTITHYRTEGVFIEFTRSNAVSVVNNIATIDAKDILIRGAV GSGKSTGLPFYLSRKGRVLLLEPTRPLAE	AYA42685.1	polyprotein [Sweet potato feathery mottle virus]	1	100
		>NODE_16_length_366_cov_2314.267822_1 [380 - 3] (REVERSE SENSE) GRISCINSCKVAYTLQTDLYAIPRTIKIIDALIADEMRKKEHYKTITGRTVSSSSFTLNS IATLWRNRYAQDYTSENIAVLSSVRSQLLEFENLSVDSSFNSMGEAALRAYVRETGATSC VLHQTK	NP_734313.1	CI protein [Sweet potato feathery mottle virus]	1	100
		>NODE_16_length_366_cov_2314.267822_1 [380 - 3] (REVERSE SENSE) GRISCINSCKVAYTLQTDLYAIPRTIKIIDALIADEMRKKEHYKTITGRTVSSSSFTLNS IATLWRNRYAQDYTSENIAVLSSVRSQLLEFENLSVDSSFNSMGEAALRAYVRETGATSC VLHQTK	No significant similarity found
		>NODE_36_length_233_cov_639.188843_1 [245 - 3] (REVERSE SENSE) GFFFGTIPAIVPLPTIPLLKLESTIVESIATPMMEVASSEIVKVPIATPTEVEKAYKAPL PKHLYPWTAKTQMPGEVHHKM	ATN38947.1	polyprotein [Sweet potato feathery mottle virus]	1	93.83
		>NODE_37_length_459_cov_460.446625_1 [177 - 473] LSITLSCFSSTLEVDTFFASSCSVPMITATSWSSVIHASIDLSSDPLLSKAKSMRGDITL NKSAYGSSDRIVYITSGLYTPFMIVLIHLSWTSGNAVTP	NP_734311.1	P3 protein [Sweet potato feathery mottle virus]	1	100
		>NODE_37_length_459_cov_460.446625_2 [472 - 2] (REVERSE SENSE) GVTALPDVQERCIRTIIKGVYKPDVMYTILSEDPYALLLSVMSPRILLALLNSGSLDRSM EAWITEDQEVAVIIGTLQELAKKVSTSRVLEKQLKVIESQAHTLLFDPAFVRSRTPSFAL SQKIIRGLAEGRESNRVLYEQGHSIASYAASHELMEK	No significant similarity found
		>NODE_45_length_345_cov_302.037689_1 [359 - 3] (REVERSE SENSE) LLSTCTVKQARTMLQFELTPFYMVNMVRYDGSMHPAIHSILKKYKLRDAETDLNKMAIPN RGVTGWLSVGEYAKSGKRMDIDDSVRIPFLNPSMPEKLHVDIWDAITKYKHEAGFGRIS	NP_734313.1	CI protein [Sweet potato feathery mottle virus]	1	98.37
		>NODE_47_length_231_cov_232.575760_1 [1 - 243] SIQTQEMRWQQKSTMSFSERLHLWLWILVMQGAVVIPDVVSSLLGAELAVLRSGPITLQT QLMVIAVFDFPWADARLASFL	AIK35205.1	C-prot [Ipomoea batatas]	1	98.77
		>NODE_62_length_281_cov_875.925293_1 [294 - 1] (REVERSE SENSE) VNMLLVINLLLQIAKVARDMSMKHRQAQIDLNAYLFDQEIDKVNVIYDAYCLKIGGEPTM DEFLGHVEYINPTLSGTAKWLCYTADMEVEHQGKSRKE	AYA42693.1	polyprotein [Sweet potato feathery mottle virus]	1	100
		>NODE_75_length_359_cov_924.470764_1 [372 - 1] (REVERSE SENSE) SVLPYIIQYSSTMERFLSGFDNKFKQMRQTDLNHVCESSYDAEQAGSVAAISHHMLYPMG RTTCKFCINNVEDMSRDEWCEYVRSFISRNKILCQSEYKNFVHLPQIMDFLSDSLVNTNK NLKA	BAJ07196.1	polyprotein [Sweet potato feathery mottle virus]	1	100
		>NODE_96_length_410_cov_682.817078_1 [422 - 3] (REVERSE SENSE) QGYEKYVIRENPNGSRKLAIGKLIVSTNFSVFREQMKGEPIQKQKLDNHCTSLRDGNFVY PCCCVTLDDGQPLESEFKLPTKNHLVIGNSGDPKYVDMPPEISKKMYIAKDGYCYVNIFL AMLVNVNEAEAKDFTKQVLN	NP_734310.1	HC-Pro protein [Sweet potato feathery mottle virus]	0.98	100
		>NODE_135_length_227_cov_297.220276_1 [240 - 1] (REVERSE SENSE) KGFEKCNYITDPEEILKALNMKAAVGAMYSGKKKDYFEGMSDHDVEDHLFHSCRRLFMGH KGLWNGSLKAELRPMEKVEL	QEV81524.1	polyprotein [Sweet potato feathery mottle virus]	1	98.75
		>NODE_148_length_330_cov_225.515152_1 [7 - 258] SKHSNGCLSNQRRYAGIDVSRSEDGIRCGKPAFVRGRITGGIRKHARIVVWYYEQQLCNW GGTESVEHEHDRRRLQWRCCSRSS	AIM47582.1	indole 3 acetamide hydrolase [Ipomoea batatas]	1	100
		>NODE_148_length_330_cov_225.515152_2 [2 - 343] FKANIATGVFPTSAATPGLMSHVPKTASDVVSRLLSAGALLGASGNMHELSFGITSNNYA TGAVRNPWNTNMIAGGSSGGVAAAVASRLMLAGIGTDTGASVRLPAALCGVVGF	No significant similarity found
		>NODE_155_length_282_cov_230.900711_1 [295 - 2] (REVERSE SENSE) GSPQKKHFIVATNIIENGVTLDIEAVVDFGTKVTAYLDVDLRALHMSKGPISYGERIQRL GRVGRNKAGVALRIGFTEKGLTEIPQTTATEAAFLCFT	NP_734313.1	CI protein [Sweet potato feathery mottle virus]	1	98
		>NODE_237_length_262_cov_330.270996_1 [2 - 274] APFGGSLVETFTGFPVTLGSKRPLQIVAHGRNLMPTACQRFFPTIDLLFDYRTFLGRCSR AGRIVYFPPGVSEPKVAVVGAGISGLVVFSF	AIK35202.1	IaaM [Ipomoea batatas]	0.98	98.89
		>NODE_269_length_339_cov_107.825958_1 [1 - 351] TRNERVARIMETTYTLRLEELPSDDCWSLFSKIAFHGRSKDKCEELEEVGRKIALECKGL PLAAKTIGGLMRMKNSVQDWQSVLESEIWKLEDAEKGLFPPLLLSYYDLPSAQRRCF	XP_031112531.1	putative disease resistance protein RGA4 [Ipomoea triloba]	1	99.15
		>NODE_269_length_339_cov_107.825958_2 [352 - 92] (REVERSE SENSE) RNTFSEPREDHSSSTIKAETDPSLHLPTSISHSPTHSANLAPSFSCASGPQSSLQLEASL CIPALFSSPPLLAPRIYPCSSHETRFC	No significant similarity found
	24nt	No ORFs predicted

## Sheet: Table S4
Supplementary Table S4. Assembly statistics of the 21-22 nt and 24 nt pipelines. The assembly statistics of the cap3 files from 21-22 nt or 24 nt read fractions were computed using Fasta Statistics display summary statistics for a FASTA file (Galaxy Version 2.0) tool.
Sample	21-22 nt pipeline								24 nt pipeline
	L50	N50	L90	N90	Scaffold len max	mean scaffold length	Number of bps in scaffolds	Number of scaffolds	L50	N50	L90	N90	Scaffold len max	mean scaffold length	Number of bps in scaffolds	Number of scaffolds
MT001	575	55	1299	44	358	57	88577	1549	1811	49	4023	30	375	47	229125	4810
MT002	260	59	589	45	196	60	41705	692	393	55	906	44	463	56	61939	1091
MT003	459	57	1129	44	644	60	83054	1356	2167	47	4831	30	180	40	256359	5714
MT005	476	55	1073	44	266	55	72159	1292	1702	46	3703	30	172	43	190111	4357
MT008	460	56	1037	45	282	59	71640	1212	1518	49	3425	30	216	47	194255	4090
MT010	321	55	782	44	371	57	55592	965	715	50	1628	30	261	49	96690	1959
MT012	1194	56	2721	44	340	57	188324	3258	735	50	1618	31	260	39	93425	1934
MT016	557	61	1399	45	473	63	108347	1695	2788	40	6336	29	170	39	288825	7331
				Average	366.25	58.5	88674.8	1502.38	1478.62	48.25	3308.75	31.75	262.125	45	176341	3910.75

## Sheet: Table S5
Supplementary Table S5. Non-specific blast hit detections from 21-22 nt and 24 nt pipelines with the blastn algorithm. The false positives detected from the sequence similarity searches using BLASTN algrithm of cap3 sacffolds against the PVirDB database is presented above. Changing megablast as the default algorithm eliminated the non-specific sequence similarity detections using contigs assemble…
Sample	False Detection in PVirDB	21-22nt read fraction								24nt read fraction								Contig that resulted miss-assingment	True assignment of top sequence similarity against NT database
		sacc	number of aliging contigs	alignment length	av-pident	Mean coverage	Read count	% bases 1X	% bases 10X	sacc	number of aliging contigs	alignment length	av-pident	Mean coverage	Read count	% bases 1X	% bases 10X
MT002	CEVd	n.d.								MT815905	1	43	100	4.4923	73	0.1179	0.0949	>NODE_424_length_30_cov_23.933332 TCGGACCAATGATCACCCATGACTTCTGTGTACCACTAGTGCCA	LC697740.1
MT010	RTBV	n.d.								BR000030	1	57	89.655	1.19	374	0.0542	0.0257	>NODE_2126_length_44_cov_9.840909 CTATAATAAAGTAAATAGTAAGAAAAGTTCAACTAGGAGATGGGTTTTATTTGAAGAT	AC243227.1
MT012	CEVd	n.d.								MT815905	1	43	97.727	51.51	837	0.1128	0.0872	>NODE_2674_length_30_cov_276.200012 ATCGGACCAATGATCACCCATGACTTCTGTGTACCACTAGGGCC	AF161087.1
MT016	SVNV	MT536770	1	55	87.5	0.1323	31	0.0261	0.0042	n.d.								>NODE_1211_length_42_cov_16.928572 GCCCATGGCCTAGGTTGATGACTTCCATTGCACTTTGGAGGGGTGTTAACCTAAGG	XR_004099833.1

## Sheet: Table S6
Supplementary Table S6. Comparison of de novo assembly Vs reference guided consensus assembly. Genome coverage statistics measured for de novo assembly contigs or referene-guided consensus sequence shown. Conditional formatting show high scores in blue and lowest scores in red. Poor reconstruction of consensus sequence associated with low average percent identity to top hit identified using de no…
Sample	Commodity	PEQ detections	De novo assembly						Mapping stats onto top hit		Reference guided consensus sequence assembly
			top hit accession number	length of the longest contig assembled	average scaffold length	alignment length of contigs aligning to the reference	Contig coverage	average percent identity	% bases 10X	RPKM	Consensus sequence	Number of bases with zero coverage	Length of the consensus sequence	percentage bases with >=1 read coverage	%length increase compared to the longest de novo contig length	%increment in coverage of the reference	Top hit Accession against nt
MT001	Citrus	CEVd	MT917193	37	37	50	13.4	100	1	159166	>MT001_21-22VsMT917193.1 GGAAACCTGGAGGAAGTCGAGGTCGGGGGGGTACAGCTGCTTCGGTCGCCGCGGATCACTGGCGTCCAGCGGAGAAACAGGAGCTCGACTCCTTCCTTTCGCTGCTGGCTCCACATCCGATCGTCGCTGAAGCGCCTCGCCCCCTCGCCCGGAGCTTCTCTCTGGCTACTACCCGGTGGATACAACTGAAGCTTCAACCCCACAACCGCTTTTCTTATATCTTCACTGCTCTCCGGGCGAGGGTGAAAGCCCTCGGAACCCTAGATTGGGTCCCTCGGGATCTTTCTTGAGGTTCCTGTGGTGCTCACCTGACCCTGCAGGCAGGAAAAGAAAAAAGAGGCGGCGGGGGAAGAAGTCCTTCAGGGATCCCCGG	0	373	100	908.108	86.5952	MT917193.1
MT002	Prunus	PNRSV	LC382449	54	40.44	481	14.4	99.591	0.3544	143.733	>MT002_21-22VsLC382449.1 NNNNNNNNNNNNNNNNNNNNNTATTTATCATGGATCCAGAATCTCTNNNNNNNNNNNNNNNNNCTACCTTACAGAAACAATGCGCTGATGAAACCTCGACAGTGGGGAAGGTATTCTCCGAGAGAGGTGTAGCTCTGGTTGAGCGATCTATTCCGAAGGCCGAAGGTGAACGACTTAATATAAGTTTTGCCCTGAGTGCCGAGCAGAAGTCATTGTTGTCTCGAAATTTTCCCGGTAGAGACATACATTTTGCACAACGAGACTCTTCGAGTCATAGTTTTGCAGCAGCTCATAGGTTGTTAGAANNNNNNNNNNNNNNNNAGTGCTTCGGCACGACTGAAGAGGCGGTGATTGATCTTGGGGGAAATTTTGTT…	428	3332	87.1549	6070.37	72.7191	MF069044.1
MT003	Citrus	CTV	EU857538	622	140.52	7187	37.3	99.255	0.9984	5804.38	>MT003_21-22VsEU857538.1 AATTTCTCAAATTCACCCGTACCCTCCGGAAATCACGTCCGGACGCTGCGGGAATTGGTGTAGATCCNNNNNNNNNNNNAGCTACGCCCATACAAACAACAACAATATGTCGAAACTCGGAGCTCGCTTCAAGTCCTCGACTTTCGCTGTACGCAGCGATTACGTCATCTCGCGCATCTGGCGCGCCTTTAACACCGTTGGAGTCCTGCACTTCTTCGGTACTGAAACAACCACCACGGTGGTTAAGGAGTTTTCGGCTCCTAAGCCGATAGTCCCTTTACGGAAATCCTGTTTTCCGTTTTCTGTTCGCGCTGCTGTTCGCGCGATTAAAGCTGCTGGACGTCCCATTGACGCTCCACGCTCCGGATGCCTCT…	12	19251	99.9377	2995.02	62.6045	EU857538.1
		CDVd	KY473927	76	76	89	33.2	100	0.7388	2592.74	>MT003_21-22VsKY473927.1 NNNNNNNNNNNNNNNNNNNNNNNNNNNNNNNNNNNNNNNNNNNACAGGAACCACACGGAGTTTCCTCCGGGGAAACACCAATCGTGTTTTACCCTGGAGGCCCAATCCCCTTCTAGCCTAGATAAAAACAGATTAGGATTGGGACAACTCACTCAGTTGTCCGCTCGACTAGCGGGAGCTAGAAGGGTCTGCCGGAGGATGCGGAGTCTTTCCGACTAGCGGAGACTCTCCGTCTTTACTCCACTCGGCGTCACCACTTNNNNNNNNN	52	268	80.597	252.632	47.3881	AJ630358.1
		HSVd	KY110716	266	266	277	91.7	100	0.9834	2365.66	>MT003_21-22VsKY110716.1 GGGGAATTCTCGAGTTGCCGCATGGGCAAGCAAAGAAAAAACAAGGCAGGAAGGAGACTTACCTGAGAAAGGAGCCCCGGGGCAACTCTTCTCAGAATCCAGCGAGAGGCGTAGGAGAGAGGGCCGCGGTGCTCTGGAGTAGAGGCTTCTTGCTTCGAAACACCATCGATCGTCCCTTCTTCTTTTACCTTCTCCTGGCTCTTCGAGTGAGACGCGACCGGTGGCATCACCTCTCGGTTCGTCTTCCAACCTGCTTTTTGTCTATCTGAGCCTCTGCCGCGGATCCTCTCTTGAGCCCNNNN	4	302	98.6755	13.5338	6.95364	KY110716.1
		CVEV	MN187043	36	36	49	0.8	100	0.0787	7.40382	>MT003_21-22VsMN187043.1 NNNNNNNNNNNNNNNNNNNNNNNNNNNNNNNNNNNNNNNNNNNNNNNNNNNNNAGTCGTATGTTTTGTGCCTTGANNNNNNNNNNNNNNNNNTTCGTTCTGTTGACTATCGCATACGCTNNNNNNNNNNNNNNNNNNTCTTACATTTTCGGACTCTCGGTTTCTCCTATACNNNNNNNNNNNNNNNNNNNNNTCTTGCTGTGGTAGAATGATCAAGGAANNNNNNNNNNNNNNNNNNNNNNNNNCGACTACTTTCAGCCTATCCACTCTTCTAACTGGTTGGGAGCTAGTTTACTTNNNNNNNNNNNNNNNNNNNNNNNNGGCTGTCCTACACAGGAGGGAACGCCATGCGAGGAACCANNNNNNNNNNNNNNN…	2447	5983	59.1008	16519.4	58.2818	MN187043.1
MT005	Raspberry	RYNV	KF241951	83	46.33	356	4.49	98.888	0.9061	3474.09	>MT005_21-22VsKF241951.1 NNNNNNNNNNNNNNTAGCTCTCACCATGGTAGCTTANNNNNNNNNNNNNNNNNNNNNAAACCCAAGTTTCAGACCAGAANNNNNNNTTTGCTCTCTTTTTCGGAAGGGAGAGGAGTGAGTGTCTGTGCCAAAACCTTGAAAGATCAAACCCCCATGAAAACTTTCCTCACGGTACCATAAGTTTTCTATCCTTCACTAGTTTGAACCTACTGCTCAAACTGCAGGCTTAGGCGTCGAAGCGAAGTACCCTTGTAGCCGTTAGCAGGAGGCGTTAGGCGTTGATTGGGGAAAACTGACGTAAAGAAGCAGCAGCAACTAGGCAAGAAACCTGACGGGTAGATCACCGGCCGGAAAGCCAGTAAGCGGCTAGATCT…	364	7932	95.411	9456.63	90.9228	KF241951.1
		RBDV	MZ202350	236	67.54	2865	52.6	97.831	0.9712	3981.12	>MT005_21-22VsMZ202350.1 ATATTTGGTGTCTGGTTGTTTAAGCGATAAGAATCTGCTGACCTGACATCTATCTCTTGGGTATCCTTATTGACTACGGGGATTGTTTACTTGAGATTTCTTATGGAGTGCTTAGATTTCTCCAAGCTGTGGTTTTCTACGGCCGCTGGTCTCCAGCAACGGTGCTATTACGACTGTGTCGCGTGGGAAAGCTTAGGTGATGACGATCTGTTGACCTTCATTTCTGGCTTGAACCGCCTCATAGGTTCTGTTGCTGTTTCTTGTACCGGCGACGAAGATTTGGACTTCATCGTGGACTCATGTAATGAGTTCGTTACGGGGAAAGACTTGAAGTCTTTCTTCGCTGCTGACTTCCCCGTTAGAGAGGTCAGTTC…	32	5448	99.4126	2208.47	46.8245	MW582777.
MT008	Citrus	CDVd	JF812069	57	48	113	38.6	100	0.9693	4064.15	>MT008_21-22VsJF812069.1 GGAAAACTCCGTGTGGTTCCTGTGGGGCACACCCCCTTGCCGAAAATAAAACGCAGAGAGGGAAAAGGGAACTTACCTGTCGTCGTCGACGAAGGCAGCTAAGTTGGTGACGCCGAGTGGAGTAAAGACGGAGAGTCTCCGCTAGTCGGAAAGACTCCGCATCCTCCGGCAGACCCTCCTTGCTCGCCGCTAGTCGAGCGGACTTCAGGAGAGTAGCCCCAATCCTAATCTGTTTTTATCTAGGCTAGAAGGGGATTGGGCCTCCAGGGTAAAACACGATTGGTGTNNNNNNN	7	293	97.6109	414.035	59.0444	EU934020.1
		HSVd	X00524	133	133	148	48.4	98.658	0.9934	8262.49	>MT008_21-22VsX00524.1 CTGGGGAATTCTCGAGTTGCCGCATAAGGCAAGCAAAGAAAAAACAAGGCAGGGAGGAGACTTACCTGAGAAAGGAGCCCCGGGGCAACTCTTCTCAGAATCCAGCGAGAGGCGTAGGAGAGAGGGCCGCGGTGCTCTGGAGTAGAGGCTTCTTGCTTCGAAACACCATCGATCGTCCCTTCTTCTTTTACCTTCTCCTGGCTCTTCGAGTGAGACGCGACCGGTGGCATCACCTCTCGGTTCGTCTTCCAACCTGCTTTTTGTCTATCTGAGCCTCTGCCGCGGATCCTCTCTTGAGCCCCN	1	303	99.67	127.82	50.8251	U02527.1
		CVA	MZ463039	97	50.61	1194	17.92	97.873	0.824	746.946	>MT008_21-22VsMZ463039.1 NNNNNNNNNNNNNNNNNNNNNNNNNNNNNNNNNNNNNNNNNNNNTGTTAAGGCCTTTGTGCGAGTAGTCATTTAAATCTCAACTCTATGAATTCCTTCAGTCTTGTAACCACAACAAGNNNNNNNTAGGCTATATCTAGAACTAAGCATATCCAATGTAAGTGTTGTTAGATAAGGCTTACCAATCGCTTCTCTATAAACAGATTGTTGTGCAAATGTTAATCTATCTTCTCTGGTTAAATTATCAANATGTTGGTCCAGCTCAGCTCTTAATATATGAAGGAAAACCCCTTTATTCAAAAGTTTATAACTCTCTGGGATATAATTGTTTTCNNNNNNNNNNNNNTTTAATTTTTCTGCTACATCTATTACTTT…	314	6664	95.2881	6770.1	77.3709	MT720885.1
MT010	Ornamental grass	SrMV	KM025043	357	357	367	3.8	76.152	0.2085	2248	>MT010_21-22VsKM025043.1 AAAACAACAAAACTCAACACAACACAACCGAACACATCNNNNNNNNNNNNNNNNNNNNNNNNNNNNNNNNNNNNNNNNNNNNNNNNNNNNNNNTTAGATAGAAGTTCACGGTTCAAGCGCAAGGTGCCTTGAAAGAACTCTCTAAANNNNNNNNNNNNNNNNNNNNNNNNNNNNNNNNNNNNNNNNNNNNNNNNNNNNNNNNNNNNNNNNNNNNNNNNNNNNNNNNNNNNNNNNNNNNNNNNNNNNNNNNNNNNNNNNNNNNNNNNNNNNNNNNNNNNNNNNNNNNNNNNNNNNNNNNNNNNNNNNNNNNNNNNNNNNNNNNNNNNNNNNNNNNNNNNNNNNNNNNNNNNNNNNNNNNNNNNNNNNNNNNNNNN…	6797	9624	29.3745	2595.8	25.5611	KC179664.1
		MDMV	FM883187	129	123.5	253	19.5	85.102	0.3112	2125.64	>MT010_21-22VsFM883187.1 NNNNNNNNNNNNNNNNNNNNNNNNNNNNNNNNNNNNNNNNNNNNNNNNNNNNNNNNNNNNNNNNNNNNNNNNNNNNNNNNNNNNNNNNNNNNNNNNNNNNNNNNNNNNNNNNNNNNNNNNNNNNNNNNNNNNNNNNNNNNNNNNNNNNNNNNNNNNNNNNNNNNNNNNNNNNNNNNNNNNNNNNNNNNNNNNNNNNNNNNNNNNNNNNNNNNNNNNNNNNNNNNNNNNNNNNNNNNNNNNNNNNNNNNNNNNNTGAAGAAAAGAAAGCAAAAGAGGNNNNNNNNNNNNAAAAGGAAACAAAGGAGAAAGNNNNNNNNNNNNNNNNNNNNNNNNNNNNNNNNNNNNNAGACAAAGATGTTGACGCTGGNNNNNNN…	702	1298	45.9168	906.202	26.4253	HE573861.1
MT012	Iris	ISMV	MF385582	186	62.13	3411	32.8	92.166	0.9819	1712.5	>MT012_21-22VsMF385582.1 NNAAAATTAAAACAGAACAGAACAGAACAGAAAAGACAAGCACAGAACAGCAAAACAAATTCAAGCAATTACAATCTTAGCAATTCAAAAACTTCCAACTCAAATTCAAAACTTCTTTCTAACGAAATGGCTTTCGTTTGCAAGAACGCTGAATGCAGGTACGGATGTTTTCGAGGAGAGGGATTCAGTAAACGCTATATCAAACTGAGTTTTCCTCGTGGTTCGTGTGACCTCTGCGGTTCCTTCTTTGTTACAAAGGAGGAAGCACTGGAGAATGCAGCCAGACTACAGAGTCTCGCTGCAAAGCTGTGTGCTGGTCCTGCTGCCTACGGAGGCGGGGCGCCAGCAATGGCGCGACAGAAAGTGGTGGAGCA…	26	10406	99.7501	5494.62	66.971	MF385582.1
		TRSV	MT563082	194	116.63	1299	17.3	96.333	0.9186	3786.39	>MT012_21-22VsMT563082.1 CACAAGGTTCCCGTTACTTTCAAAACTCTCTTTTCCTCTTATAATTGTCTACTGAACTTGATTTTGTTTTGTTGCGACTTGTGCGAAGATGGGCTTTACTTGCCCAAATTCTAGTTNNNNNNNNTCACGTAGTGAGTGGAGCAATCGCGCCCTCCGCGAGGAGGGTCTTTCTTTTAGCATGCGTTGTCCTGGCGCATGCTGCGGAGCACTGTTGGTCCGCAAGCAACAGGAATCTGAAGCTGTGGATAGCGCCACAGCACCCCGAAAGAGGGTGGATAGCGCCACCCCAAAATGTTTATGCTGGCTTGCCAGCGTGGGGCCTTCCAAGTGCCCCAAACACTCCCAGGTGCCTTCGGCACCAAAATCCAAATCTG…	401	7495	94.6498	3763.4	77.3182	MT042825.1
		CRLV	KT94402	174	78.91	1066	15.51	87.024	0.4905	673.312	>MT012_21-22VsKT944021.1 NNNNNNNNNNNNNNNNNNNNNNNCCTGTTGTTGTTGTTGTTTGTTATCNNNNNNNNNNNNNNNNNNNNNNNNNNNNTGTCATTCTCTACCGTCAAACTTTACTTNNNNNNNNNNNNNNNNNNNNNNNNNNNNNNNNNNNNNNNNNNNNNNNNNNNNNNNNNNNNNNNNNNNNNNNNNNNNNNNNNNNNNNNNNNNNNNNNNNNNNNNNNNNNNNNNNNNNNNNNNNNNNNNNNNNNNNNNNNNNNNNNNNNNNNNNNNNNNNCTTACTGATGCTGGCTATGTTGAGCCNNNNNNNNNNNNNNNNNNNNNNNNNNNNNNNNNNNNNNNNNNNNNNNNNNNNNNNNNNNNNNNNNNNNNNNNNNNNNNNNTGGAGA…	2707	6872	60.6083	3849.43	26.43	KT94402
MT016	Sweet Potato	SPFMV	MH782224	410	79.61	1616	14.94	99.4	0.9958	712.937	>MT016_21-22VsMH782224.1 AAAAATAACACAACACAATACAACACAACGAAATTCAATCCAACACAATTTGCAATCTACCTGCTATTAGGAAATTTCTGTCAACTACAATCACTTCTGAGTTTTTACAATTCTAAAATGGCAACTGTAATGGCATCTGCGAAACCGGCTGGTAAGCGAAAGCTTACGTGGAAGGAGTGCTGCAACAAGTGGGGGAGAGCTGCAATGGAACAGCAGCAACAGCAGCAGTCTAAGAAGACTGTACACTTGGGACGTGACCANCTGGCCGCATATCTCCTTGCATTTGTGCCAGAAACTGAATGGCACAAATATTATTATGGCAGTCGTGGAGGACCATCCCCTGCTCTGCTCGTTCTGAAGGGCGCCATTGAACA…	11	10820	99.8983	2539.02	84.963	MF572047.1
		SPSV1	FJ560945	76	45.75	468	46.25	100	0.8617	1483.74	>MT016_21-22VsFJ560945.1 NNTTTAAAAAGGAAGATAAGACGTCGTATTCTTATCTTATCAGAAGATGACGTGACTGATGAATTCATCTGTCCCTATCTTTGATCCCTTTCCGGTATATTCTCCGACGAACCCTAAGTCGTCGTCCGATAGTCGTTTACAAACGTTNNNNNNNNNNNNNNNNNNNNNNNNNNNNNNNNNNNNNNNNNNNNNNNNNNNNNATGTGCTGTTTTTGAAAGATGTGATTTTGCTGTTGAAGGCGAAACGACAGAGAACGACGACGGAGATAGGGTTCGGACAGACCCCTAGGGTGAATACACAAGGTGGAGGCGTGGGATAATTACAAGTATAACCGGTGGTTGGAGATCATGTCTACGAGGGGTAAGCGGATTGTT…	117	1012	88.4387	1231.58	42.1937	FJ560945.1
		SPBV	JQ902104	114	74.4	366	83.56	90.817	0.79	1585.56	>MT016_21-22VsJQ902104.1 NNNNNNNNNNNNNNNNNNNACTTGCCTCATAATGAAGAAGATCNNNNNNNNNNNNNNNNNNNNNNNNNNNNNCTAGATGCTGATAAAATCCTCTGTNNNNNNNNCATGGACAGAACTGAACCAGAGGATTCGGACGATGAAGAAGAACTGCGCAGGAGGNNNNNNNNNNNNNNNNNNNNNNNNNNNNNNNNNNNNNNNNNNNNNNNNNNNNNNNNNTCTAAATCAGAGAGGCCTCCCCAAGTCTCATCTGAAGTCTTAGGCGCNNNNNNNNNTGAAATGCCTAAAACATGGGACGAACTTGAAGACTTGGCAGAAAGAATNNNNNNNGCACAAGTTCAGCAACCGGCAGACCCACAACCGTCAAGATCTGCAGC…	130	438	70.3196	284.211	-13.242	JQ902104.1
															Mean	52.429

## Sheet: Table S7
Supplementary Table S7. Metadata of the large-scale study.
Sample ID	Sequencing batch	Commodity	Genus	Species	Common name	Index 1	Index 2	number of raw_reads
MT322	Batch 1	Solanum	Solanum	tuberosum	Potato	ATCACGCTTC	CTATTCGAAC	58321818
MT323	Batch 1	Solanum	Solanum	tuberosum	Potato	TAGCTATGCA	GAGCCTGACA	56934829
MT324	Batch 1	Solanum	Solanum	tuberosum	Potato	TGTTCCTCAT	AACACTGTTG	62475483
MT325	Batch 1	Solanum	Solanum	tuberosum	Potato	CATACCTTCT	TTCCTCTCTT	56605188
MT326	Batch 1	Solanum	Solanum	tuberosum	Potato	GCCTTCAATG	GCTACAACCG	60561526
MT327	Batch 1	Solanum	Solanum	tuberosum	Potato	CTTGACCAGC	CACTTCAGGC	35525260
MT328	Batch 1	Solanum	Solanum	tuberosum	Potato	CTACACACAA	AGTGTCGTAA	44185474
MT329	Batch 1	Solanum	Solanum	tuberosum	Potato	TAGGCTGAAT	GATCTAGGCG	55334711
MT330	Batch 1	Solanum	Solanum	tuberosum	Potato	TCGGAGTCCT	CATCCAGATT	51682175
MT331	Batch 1	Prunus	Prunus	persica var. nectarina	Nectarine	GTTGTCTTAC	GCAATACTAC	53525968
MT332	Batch 1	Prunus	Prunus	persica var. nectarina	Nectarine	GTGGCAACTA	ATCCGCTGGA	58685449
MT333	Batch 1	Prunus	Prunus	persica var. Nectarina	Nectarine	GAGCAGGCAT	GAGGTGGTTG	64501916
MT334	Batch 1	Prunus	Prunus	persica var. Nectarina	Nectarine	AACGGCACCT	CGCCTAAGCT	63907968
MT335	Batch 1	Prunus	Prunus	persica	Peach	AGTAACCTTG	AAGGAACCGG	61152448
MT336	Batch 1	Prunus	Prunus	persica	Peach	TCTCATAAGC	GTTCAATGTC	62326196
MT337	Batch 1	Prunus	Prunus	persica	Peach	TGCTTGCCAA	TCGCCTCTAA	77221881
MT338	Batch 1	Prunus	Prunus	salicina	Japaneese plum	CGGTTCCTGT	GTTCGGCTTG	53616829
MT339	Batch 1	Prunus	Prunus	salicina	Japaneese plum	CCAAGTAGAT	CCGTTCTCCT	60268831
MT340	Batch 1	Prunus	Prunus	salicina	Japaneese plum	AAGGTTGGCG	GTCTAACAGG	47562261
MT341	Batch 1	Prunus	Prunus	salicina	Japaneese plum	TGCTCTGGTC	AACGTAGAAC	40697282
MT342	Batch 1	Prunus	Prunus	salicina	Japaneese plum	ACTGTAACGA	TGTGGACTTA	53609470
MT343	Batch 1	Prunus	Prunus	salicina	Japaneese plum	GATTCCAGGT	ATGGTTCTTG	58913346
MT344	Batch 1	Prunus	Prunus	salicina	Japaneese plum	TTCACCAGAT	GTCATCAACT	45289822
MT347	Batch 1	Prunus	Prunus	salicina	Japaneese plum	CTCTTATCCA	ACCAACAGAA	52715979
MT348	Batch 1	Prunus	Prunus	salicina	Japaneese plum	TCACAGCGGT	CCTGACGATG	53439465
MT349	Batch 1	Prunus	Prunus	persica var. nectarina	Nectarine	CCTCTGTCGT	CTTCATGCAT	60458277
MT350	Batch 1	Prunus	Prunus	avium	Sweet cherry	TCTGTTCTCG	GCGATTCACG	53897243
MT351	Batch 1	Prunus	Prunus	armeniaca x salicinia	Hybrid	GATACTTCAC	AAGGCTGCTC	60484008
MT352	Batch 1	Prunus	Prunus	armeniaca x salicinia	Hybrid	AGTGCTGATA	TGGTAATCGA	57153993
MT353	Batch 1	Prunus	Prunus	salicina x armeniaca	Hybrid	ATCCTTCGGT	AATTGGACTG	36090720
MT354	Batch 1	Prunus	Prunus	salicina x armeniaca	Hybrid	GACAACGATT	CCAAGCCTCT	66716452
MT355	Batch 1	Prunus	Prunus	salicina x armeniaca	Hybrid	GAACCGGTAG	TGAGAGCCTG	60689360
MT356	Batch 1	Prunus	Prunus	salicina x armeniaca	Hybrid	AGCAATGAGC	GAGAGCGAAC	65388880
MT357	Batch 1	Prunus	Prunus	salicina x armeniaca	Hybrid	CAAGACTCCA	ATTAGTCCGA	64842414
MT358	Batch 1	Prunus	Prunus	salicina x armeniaca	Hybrid	ACCGTGTAGG	GAAGATCTCG	52786874
MT359	Batch 1	Prunus	Prunus	salicina x armeniaca	Hybrid	AGGCACAGGT	GTCCGGTTAT	59485669
MT360	Batch 1	Prunus	Prunus	salicina x armeniaca	Hybrid	CGACAGATCG	TAACTACACG	56792405
MT361	Batch 1	Prunus	Prunus	salicina x armeniaca	Hybrid	ACGCGACAAC	ACCTATGTTC	52801506
MT362	Batch 1	Prunus	Prunus	var. nucipersica	Nectarine	ACTTGCGTTA	CGATGTTAGA	60647015
MT363	Batch 1	Prunus	Prunus	var. nucipersica	Nectarine	CACCACTCAT	TGCCACCGTT	56195424
MT364	Batch 1	Prunus	Prunus	var. nucipersica	Nectarine	CTTCGTAACT	ACACCGTCCT	51121942
MT365	Batch 1	Prunus	Prunus	var. nucipersica	Nectarine	CAGTATTCGG	CAGGTCACAG	87047810
MT366	Batch 1	Prunus	Prunus	var. nucipersica	Nectarine	CAGTCTGGAC	TTGTTACAGC	47940188
MT367	Batch 1	Prunus	Prunus	var. nucipersica	Nectarine	TACCGTTCTA	GACGTCCGTA	60515496
MT368	Batch 1	Prunus	Prunus	var. nucipersica	Nectarine	GTGTCCACAG	GCTCCTTAGG	53505396
MT369	Batch 1	Prunus	Prunus	var. nucipersica	Nectarine	TTACGACTGT	CTGGCCTTAT	56326792
MT370	Batch 1	Prunus	Prunus	persica	Peach	GACGCGAATG	TACAGATGAG	43133430
MT371	Batch 1	Prunus	Prunus	persica	Peach	CAACGTACGC	AGATGCCTTC	56386478
MT372	Batch 1	Prunus	Prunus	persica	Peach	AGCTCAGGAA	GCAGTAGAGA	62121633
MT373	Batch 1	Prunus	Prunus	persica	Peach	GATAGGCGGT	TTGTTCGGTT	62798492
MT374	Batch 1	Prunus	Prunus	persica	Peach	AGTAGGAAGT	GTGGCGAGAT	64973212
MT375	Batch 1	Prunus	Prunus	persica	Peach	CATGTTGTAG	CGTTGCATGG	59982786
MT376	Batch 1	Prunus	Prunus	salicinia x avium	Hybrid	CACATTCTTC	TACACCATTC	59991759
MT377	Batch 1	Prunus	Prunus	salicinia x avium	Hybrid	GCAGCTCGTA	ACGGCATATA	53183636
MT378	Batch 1	Prunus	Prunus	salicina x armeniaca	Hybrid	GTTCAGACGG	ATCTATCGAG	47692074
MT379	Batch 1	Prunus	Prunus	salicinia x persica x avium	Hybrid	TCCTGGAAGT	CTCTTGTGTT	52200352
MT380	Batch 1	Prunus	Prunus	salicinia	Japaneese plum	GCATTGTTAG	ACCGATTGCG	63779011
MT381	Batch 1	Prunus	Prunus	var. nucipersica	Nectarine	GACCTACAGC	TCTACGCAAC	58555242
MT382	Batch 1	Prunus	Prunus	salicina	Japaneese plum	ACTTCCAAGG	CAAGAGTAGG	68256052
MT383	Batch 2	Prunus	Prunus (cherry)	avium	sweet cherry	AAGCGTACCA	CTCGTGTTAA	30335977
MT384	Batch 2	Prunus	Prunus (cherry)	avium	sweet cherry	TCATGTTGGT	TCTAGAGGCG	31095806
MT385	Batch 2	Prunus	Prunus (cherry)	avium	sweet cherry	TTGGAATGGT	AAGGTCGATT	40021899
MT386	Batch 2	Prunus	Prunus	armeniaca	Apricot	GTGTATGTTG	GTTATTGCGG	33534806
MT387	Batch 2	Prunus	Prunus	armeniaca	Apricot	TCCTGTCAAC	TCGTTGGAAC	34784621
MT388	Batch 2	Prunus	Prunus	armeniaca	Apricot	TAATCAGGCA	CGGTCTAACA	38225999
MT389	Batch 2	Prunus	Prunus	armeniaca	Apricot	GTAGTGGATT	CTATGAGGTT	47100653
MT391	Batch 2	Prunus	Prunus (cherry)	avium	sweet cherry	GACAATAACG	AATTAAGCCG	42844689
MT392	Batch 2	Prunus	Prunus (cherry)	avium	sweet cherry	ACAGTTAAGC	CCTGCAACTC	28237390
MT393	Batch 2	Prunus	Prunus (cherry)	avium	sweet cherry	AGCCACACTA	TGTTCGTGGA	52184518
MT394	Batch 2	Prunus	Prunus (cherry)	avium	sweet cherry	CAATCGTCTT	TCCTCCGTCA	40377578
MT395	Batch 2	Prunus	Prunus	armeniaca x salicinia	hybrid	AGGAGCTTGT	CGTACTCATT	37297085
MT396	Batch 2	Prunus	Prunus (cherry)	avium	sweet cherry	TTGAGCGGAG	TCGGAAGACG	38286960
MT397	Batch 2	Prunus	Prunus (cherry)	avium	sweet cherry	AGTAGCTCTC	AATCTCTGTC	33231575
MT398	Batch 2	Prunus	Prunus (cherry)	avium	sweet cherry	CACGCTGTCA	GTTAGCGTAA	55440082
MT399	Batch 2	Prunus	Prunus (cherry)	avium	sweet cherry	AAGACCTCTT	CTTCGAGGAG	40337322
MT400	Batch 2	Prunus	Prunus (cherry)	avium	sweet cherry	GACCTCTTCT	TCTGCGGTAT	54950980
MT401	Batch 2	Prunus	Prunus (cherry)	avium	sweet cherry	TACTTCCTTG	ATCAGATAGG	36187563
MT402	Batch 2	Pome fruit	Pyrus	communis x	Common pear	TGCGATACGC	GTAACCGATC	34142693
MT403	Batch 2	Pome fruit	Pyrus	communis x	Common pear	GCAGGCTTAA	CACCTCACCA	39327762
MT404	Batch 2	Pome fruit	Pyrus	communis x	Common pear	TAAGCTTGTG	TACGCCGGTT	38621908
MT405	Batch 2	Pome fruit	Pyrus	communis x	Common pear	ATGGTCCGCT	GATCGGTATT	38951398
MT406	Batch 2	Pome fruit	Malus	domestica	Apple	ATGTCAGAAG	TTGAGTATCG	37851556
MT407	Batch 2	Pome fruit	Pyrus	communis	Common pear	GACGAAGGTC	ACCGCCTTAC	41885057
MT408	Batch 2	Pome fruit	Pyrus	communis	Common pear	ATCACCGTGA	CGACCTTGAA	37081328
MT409	Batch 2	Pome fruit	Malus	domestica	Apple	GCTACAGTGT	TACTCGGATA	40057558
MT410	Batch 2	Pome fruit	Malus	domestica	Apple	CGTCGAATAT	TAAGCGCGCT	41746787
MT411	Batch 2	Vitis	Vitis	vinifera	Grapevine	CAACCATCGG	ATGTCTCCGG	34025616
MT412	Batch 2	Vitis	Vitis	vinifera	Grapevine	CGGTCCATTC	CAGTTATCTC	30721622
MT413	Batch 2	Vitis	Vitis	vinifera	Grapevine	AGAAGAGCCA	GCGCTTACAA	37070187
MT414	Batch 2	Vitis	Vitis	vinifera	Grapevine	CTATGCAATG	CCTCCTCTTG	37527217
MT415	Batch 2	Strawberry	Fragaria	ananassa	Strawberry	CACTGAACCG	TCCTAAGGTT	34683546
MT416	Batch 2	Strawberry	Fragaria	ananassa	Strawberry	TACTGTGTGA	GAGTTGCCAG	41217179
MT417	Batch 2	Strawberry	Fragaria	ananassa	Strawberry	GCATTCTGTT	CAACAAGTTC	41330052
MT418	Batch 2	Strawberry	Fragaria	ananassa	Strawberry	CTCCGCTAAG	ATCTTGCACA	40466330
MT419	Batch 2	Strawberry	Fragaria	ananassa	Strawberry	TCGCTTGAGA	TCTCTCGATT	34566397
MT420	Batch 2	Strawberry	Fragaria	ananassa	Strawberry	AACTAGCCTT	CTGACACGCT	45921921
MT421	Batch 2	Strawberry	Fragaria	ananassa	Strawberry	TTCGCTCAGG	AATCACCAAG	38774166
MT422	Batch 2	Strawberry	Fragaria	ananassa	Strawberry	CTCTACAACA	TTGCTGCTTC	68189868
MT423	Batch 2	Strawberry	Fragaria	ananassa	Strawberry	TGAGTGTGTT	GTCGACGGAA	43023562
MT424	Batch 2	Strawberry	Fragaria	ananassa	Strawberry	TAGTTAGTCG	TGGCATCTCG	35118863
MT425	Batch 2	Strawberry	Fragaria	ananassa	Strawberry	GCCTGATCCT	GCACGAACTT	39501435
MT426	Batch 2	Strawberry	Fragaria	ananassa	Strawberry	CGAGTACAGG	CTTATGGACG	30174528
MT427	Batch 2	Strawberry	Fragaria	ananassa	Strawberry	GCCTAGATTA	TATGCCACAA	38061032
MT428	Batch 2	Strawberry	Fragaria	ananassa	Strawberry	TCGGCACTGT	ATTCCGATCT	30178835
MT346	Batch 2	Prunus	Prunus	salicina	Japaneese plum	CCGTGCAAGA	CAGTAGAATG	37700322

## Sheet: Table S8
Supplementary Table S8. Sequencing statistics of the plants with positives detections in the large scale study. Sequencing statisics were obtained from the FastQC and Fastp html reports in the GA-VirReport pipeline.
Sample	Commodity	raw_reads	umi_cleaned_reads (Million)	qual_filtered_reads (Million)	total_filtered_bases (Million)	Q20 (Million)	Q30 (Million)	% GC	Usable reads (Million)	Usable reads 18-25bp (Million)	Usable reads 21-22bp (Million)	Usable reads 24bp (Million)
MT338	Prunus	51682175	36.4158	36.0472	854.756	847.202	827.843	52.1637	16.4705	14.7843	8.39423	4.83428
MT341	Prunus	58913346	45.3677	44.8786	1052.57	1043.29	1019.17	51.122	23.538	21.638	10.1399	9.53556
MT350	Prunus	40697282	34.3233	33.9537	773.917	767.02	748.848	51.1281	15.6345	14.4685	7.11843	5.51644
MT357	Prunus	60647015	50.1924	49.6639	1145.35	1135.28	1109.22	51.1982	24.2734	22.4081	10.7941	9.38077
MT362	Prunus	59485669	45.8634	45.3849	1025.02	1016.33	993.628	51.5115	18.5091	16.8305	9.33436	5.62443
MT363	Prunus	87047810	48.2449	47.6982	1118	1108.44	1083.81	52.5441	17.6788	15.6897	8.04663	6.03938
MT365	Prunus	52200352	37.0788	36.6596	826.169	819.617	802.662	52.2988	12.8832	11.7209	6.01349	4.48222
MT368	Prunus	62121633	55.658	55.0231	1255.54	1245.16	1217.63	51.4933	15.7123	14.2958	6.69503	5.9681
MT370	Prunus	47940188	35.061	34.6579	787.246	780.779	763.813	53.4958	7.96716	6.85402	3.81441	2.16254
MT378	Prunus	53183636	45.4014	44.913	1056.5	1045.74	1.01805	51.5913	20.9509	18.9997	8.77256	8.29215
MT383	Prunus	30335977	20.6432	20.3803	483.026	477.847	464.88	50.8006	10.8718	10.0671	5.62243	3.38427
MT385	Prunus	40021899	27.0912	26.7807	643.403	636.816	619.9	51.5678	12.4737	11.3768	6.10351	3.96295
MT410	Pome fruit	41746787	30.4981	30.1413	697.595	690.422	671.737	51.5582	16.2026	15.0335	5.31722	7.88306
MT411	Vitis	34025616	28.2395	27.8602	600.226	594.101	578.84	56.3183	9.43289	8.01169	5.88551	1.18254

## Sheet: Table S9
Supplementary Table S9. Positive detections in large scale study. The contig alignment statistics were computed from the blasttools.jar summary outpputs of the GA-VirReport BLASTN outputs. Read coverage statistics were computed from the GA-VirReport-Stats pipeline. PrLV = Prunus latent virus, CVA = cherry virus A, PDV = prune dwarf virus, NeVM = nectarine virus M, NSPaV = nectarine stem pitting a…
Sample ID	Detection	sacc	number of contigs showing homology	alignment length	Length of the longest contig assembled for the reference	Average length of contigs showing homology to the reference	Read count	Mean read coverage	% bases 1X	% bases 10X	% bases 20X	RPKM
MT338	PrGVA	MF510412	18	1310	122	69.89	25004	168.879	0.9713	0.8554	0.7591	478.144
MT341	PrGVA	MF510412	15	824	57	42.6	7549	51.086	0.9165	0.6643	0.5235	101.013
MT350	CVA	LC422952	29	2392	214	73.37	99052	288.931	0.9047	0.7978	0.7224	858.466
	PDV	MT013233	30	2161	237	63.83	43468	275.962	0.9994	0.96	0.915	823.537
MT357	NeVM	KT273412	37	3087	205	75.03	22873	75.6551	0.987	0.9501	0.8577	145.62
MT362	NSPaV	KT273410	45	3836	217	73.31	163765	699.857	0.9944	0.9824	0.9615	1772.75
MT363	NSPaV	KT273410	34	3809	336	99.55	258044	1103.38	0.9956	0.9744	0.9609	2924.51
MT365	NeVM	KT273412	35	3898	254	101.48	18808	62.1471	0.9872	0.9651	0.9132	225.605
	NSPaV	KT273410	36	3885	270	99.97	189621	810.255	0.9948	0.9816	0.9645	2949.01
MT368	NeVM	KT273412	30	3248	494	99.4	32681	107.713	0.9892	0.9683	0.9366	321.427
MT370	NSPaV	KT273410	43	3418	205	70.55	100204	428.801	0.9892	0.9631	0.9213	2519.96
MT378	NeVM	KT273412	29	3642	247	121.45	58432	192.984	0.9934	0.9782	0.9592	430.999
MT383	CVA	KX370827	35	2845	267	74.54	106205	305.364	0.9968	0.9567	0.9136	1314.08
	PDV	MT013233	35	2519	237	65.57	55747	353.036	0.9979	0.9796	0.9526	1518.86
MT385	CVA	LC523004	7	1038	303	136.42	69582	439.574	0.9991	0.9807	0.9576	757.714
	PDV	MT013233	30	2464	163	74.6	102050	296.263	0.8767	0.7958	0.7551	2423.34
MT410	CCGaV	MK940543	17	906	76	42.88	23476	184.168	0.9256	0.767	0.6811	536.631
	ASPV	KF321967	39	2289	108	48.28	15362	35.2583	0.8751	0.5902	0.4068	101.686
	ACLSV	KR606325	6	650	233	96.83	23719	367.203	0.9971	0.9731	0.8853	1063.11
MT411	HSVd	MF979532	1	153	140	140	129292	9200.19	1	1	1	45995
	GRSPaV	MG938345	47	3793	194	69.36	83106	202.298	0.9878	0.9052	0.8369	1008.5
	GYSVd	DQ377130	3	126	38	32.66	26011	1528.16	0.9806	0.9612	0.9612	7638.44
	AGVd	GU327604	1	48	35	35	508	33.1865	0.9694	0.7982	0.5841	164.691

## Sheet: Table S10
Supplementary Table S10. Curations in the taxonomy assigments performed on the genbank accessions based on ICTV. nd = not defined.
GenBankID	VIrusName	GB_Genus	GB_Family	ICTV_Genus	ICTV_Family
A78740.1	Impatiens_necrotic_spot_virus	Orthotospovirus	nd	Orthotospovirus	Tospoviridae
AB001579.1	Rice_dwarf_virus	Phytoreovirus	nd	Phytoreovirus	Reoviridae
AB006735.1	Citrus_bent_leaf_viroid	nd	nd	Apscaviroid	Pospiviroidae
AB011403.1	Rice_black_streaked_dwarf_virus	Fijivirus	nd	Fijivirus	Reoviridae
AB019508.1	Citrus_viroid_VI	nd	nd	Apscaviroid	Pospiviroidae
AB019509.1	Citrus_viroid-I-LSS	nd	nd	Apscaviroid	Pospiviroidae
AB030277.1	Northern_cereal_mosaic_cytorhabdovirus	Cytorhabdovirus	nd	Cytorhabdovirus	Rhabdoviridae
AB037115.1	Tobacco_necrosis_virus_(Toyama)	nd	nd	Alphanecrovirus	Tombusviridae
AB039266.1	Hop_stunt_viroid	nd	nd	Hostuviroid	Pospiviroidae
AB039269.1	Hop_stunt_viroid	nd	nd	Hostuviroid	Pospiviroidae
AB054593.1	Citrus_exocortis_viroid	nd	nd	Pospiviroid	Pospiviroidae
AB054597.1	Citrus_exocortis_viroid	nd	nd	Pospiviroid	Pospiviroidae
AB054598.1	Citrus_exocortis_viroid	nd	nd	Pospiviroid	Pospiviroidae
AB054599.1	Citrus_exocortis_viroid	nd	nd	Pospiviroid	Pospiviroidae
AB054600.1	Citrus_viroid_VI	nd	nd	Apscaviroid	Pospiviroidae
AB054601.1	Citrus_viroid_VI	nd	nd	Apscaviroid	Pospiviroidae
AB054611.1	Hop_stunt_viroid	nd	nd	Hostuviroid	Pospiviroidae
AB054616.1	Hop_stunt_viroid	nd	nd	Hostuviroid	Pospiviroidae
AB054618.1	Hop_stunt_viroid	nd	nd	Hostuviroid	Pospiviroidae
AB054621.1	Citrus_dwarfing_viroid	nd	nd	Apscaviroid	Pospiviroidae
AB054624.1	Citrus_dwarfing_viroid	nd	nd	Apscaviroid	Pospiviroidae
AB054627.1	Citrus_dwarfing_viroid	nd	nd	Apscaviroid	Pospiviroidae
AB054629.1	Citrus_dwarfing_viroid	nd	nd	Apscaviroid	Pospiviroidae
AB054630.1	Citrus_dwarfing_viroid	nd	nd	Apscaviroid	Pospiviroidae
AB054631.1	Citrus_dwarfing_viroid	nd	nd	Apscaviroid	Pospiviroidae
AB054633.1	Citrus_bark_cracking_viroid	nd	nd	Cocadviroid	Pospiviroidae
AB054634.1	Citrus_bark_cracking_viroid	nd	nd	Cocadviroid	Pospiviroidae
AB054635.1	Citrus_bark_cracking_viroid	nd	nd	Cocadviroid	Pospiviroidae
AB054636.1	Citrus_bent_leaf_viroid	nd	nd	Apscaviroid	Pospiviroidae
AB054637.1	Citrus_bent_leaf_viroid	nd	nd	Apscaviroid	Pospiviroidae
AB061815.1	Olive_latent_virus_1	Alphanecrovirus	nd	Alphanecrovirus	Tombusviridae
AB104531.1	Apple_fruit_crinkle_viroid	nd	nd	Apscaviroid	Pospiviroidae
AB104535.1	Apple_fruit_crinkle_viroid	nd	nd	Apscaviroid	Pospiviroidae
AB104536.1	Apple_fruit_crinkle_viroid	nd	nd	Apscaviroid	Pospiviroidae
AB104538.1	Apple_fruit_crinkle_viroid	nd	nd	Apscaviroid	Pospiviroidae
AB104540.1	Apple_fruit_crinkle_viroid	nd	nd	Apscaviroid	Pospiviroidae
AB104544.1	Apple_fruit_crinkle_viroid	nd	nd	Apscaviroid	Pospiviroidae
AB104545.1	Apple_fruit_crinkle_viroid	nd	nd	Apscaviroid	Pospiviroidae
AB104546.1	Apple_fruit_crinkle_viroid	nd	nd	Apscaviroid	Pospiviroidae
AB104547.1	Apple_fruit_crinkle_viroid	nd	nd	Apscaviroid	Pospiviroidae
AB104548.1	Apple_fruit_crinkle_viroid	nd	nd	Apscaviroid	Pospiviroidae
AB104551.1	Apple_fruit_crinkle_viroid	nd	nd	Apscaviroid	Pospiviroidae
AB104552.1	Apple_fruit_crinkle_viroid	nd	nd	Apscaviroid	Pospiviroidae
AB104556.1	Apple_fruit_crinkle_viroid	nd	nd	Apscaviroid	Pospiviroidae
AB109100.1	Impatiens_necrotic_spot_virus	Orthotospovirus	nd	Orthotospovirus	Tospoviridae
AB219942.1	Hop_stunt_viroid	nd	nd	Hostuviroid	Pospiviroidae
AB219943.1	Hop_stunt_viroid	nd	nd	Hostuviroid	Pospiviroidae
AB219946.1	Hop_stunt_viroid	nd	nd	Hostuviroid	Pospiviroidae
AB244054.1	Tomato_bushy_stunt_virus	Tombusvirus	nd	Tombusvirus	Tombusviridae
AB244055.1	Tomato_bushy_stunt_virus	Tombusvirus	nd	Tombusvirus	Tombusviridae
AB263418.1	Rice_dwarf_virus	Phytoreovirus	nd	Phytoreovirus	Reoviridae
AB366016.1	Citrus_viroid_VI	nd	nd	Apscaviroid	Pospiviroidae
AB366017.1	Citrus_viroid_VI	nd	nd	Apscaviroid	Pospiviroidae
AB366018.1	Citrus_viroid_VI	nd	nd	Apscaviroid	Pospiviroidae
AB366019.1	Apple_fruit_crinkle_viroid	nd	nd	Apscaviroid	Pospiviroidae
AB366020.1	Apple_fruit_crinkle_viroid	nd	nd	Apscaviroid	Pospiviroidae
AB366021.1	Apple_fruit_crinkle_viroid	nd	nd	Apscaviroid	Pospiviroidae
AB429164.1	Apple_fruit_crinkle_viroid	nd	nd	Apscaviroid	Pospiviroidae
AB429170.1	Apple_fruit_crinkle_viroid	nd	nd	Apscaviroid	Pospiviroidae
AB429183.1	Apple_fruit_crinkle_viroid	nd	nd	Apscaviroid	Pospiviroidae
AB429186.1	Apple_fruit_crinkle_viroid	nd	nd	Apscaviroid	Pospiviroidae
AB429191.1	Apple_fruit_crinkle_viroid	nd	nd	Apscaviroid	Pospiviroidae
AB429192.1	Apple_fruit_crinkle_viroid	nd	nd	Apscaviroid	Pospiviroidae
AB429196.1	Apple_fruit_crinkle_viroid	nd	nd	Apscaviroid	Pospiviroidae
AB429200.1	Apple_fruit_crinkle_viroid	nd	nd	Apscaviroid	Pospiviroidae
AB429205.1	Apple_fruit_crinkle_viroid	nd	nd	Apscaviroid	Pospiviroidae
AB429211.1	Apple_fruit_crinkle_viroid	nd	nd	Apscaviroid	Pospiviroidae
AB429213.1	Apple_fruit_crinkle_viroid	nd	nd	Apscaviroid	Pospiviroidae
AB429216.1	Apple_fruit_crinkle_viroid	nd	nd	Apscaviroid	Pospiviroidae
AB560863.1	Citrus_viroid_V	nd	nd	Apscaviroid	Pospiviroidae
AB561003.1	Apple_dimple_fruit_viroid	nd	nd	Apscaviroid	Pospiviroidae
AB622860.1	Rice_stripe_tenuivirus	Tenuivirus	nd	Tenuivirus	Phenuiviridae
AB622866.1	Rice_stripe_tenuivirus	Tenuivirus	nd	Tenuivirus	Phenuiviridae
AB624318.1	Rice_stripe_tenuivirus	Tenuivirus	nd	Tenuivirus	Phenuiviridae
AB624319.1	Rice_stripe_tenuivirus	Tenuivirus	nd	Tenuivirus	Phenuiviridae
AB624320.1	Rice_stripe_tenuivirus	Tenuivirus	nd	Tenuivirus	Phenuiviridae
AB624321.1	Rice_stripe_tenuivirus	Tenuivirus	nd	Tenuivirus	Phenuiviridae
AB624322.1	Rice_stripe_tenuivirus	Tenuivirus	nd	Tenuivirus	Phenuiviridae
AB624323.1	Rice_stripe_tenuivirus	Tenuivirus	nd	Tenuivirus	Phenuiviridae
AB624324.1	Rice_stripe_tenuivirus	Tenuivirus	nd	Tenuivirus	Phenuiviridae
AB624325.1	Rice_stripe_tenuivirus	Tenuivirus	nd	Tenuivirus	Phenuiviridae
AB624327.1	Rice_stripe_tenuivirus	Tenuivirus	nd	Tenuivirus	Phenuiviridae
AB624328.1	Rice_stripe_tenuivirus	Tenuivirus	nd	Tenuivirus	Phenuiviridae
AB625330.1	Rice_stripe_tenuivirus	Tenuivirus	nd	Tenuivirus	Phenuiviridae
AB625336.1	Rice_stripe_tenuivirus	Tenuivirus	nd	Tenuivirus	Phenuiviridae
AB625769.1	Rice_stripe_tenuivirus	Tenuivirus	nd	Tenuivirus	Phenuiviridae
AB625770.1	Rice_stripe_tenuivirus	Tenuivirus	nd	Tenuivirus	Phenuiviridae
AB625771.1	Rice_stripe_tenuivirus	Tenuivirus	nd	Tenuivirus	Phenuiviridae
AB625772.1	Rice_stripe_tenuivirus	Tenuivirus	nd	Tenuivirus	Phenuiviridae
AB625773.1	Rice_stripe_tenuivirus	Tenuivirus	nd	Tenuivirus	Phenuiviridae
AB625774.1	Rice_stripe_tenuivirus	Tenuivirus	nd	Tenuivirus	Phenuiviridae
AB625775.1	Rice_stripe_tenuivirus	Tenuivirus	nd	Tenuivirus	Phenuiviridae
AB625776.1	Rice_stripe_tenuivirus	Tenuivirus	nd	Tenuivirus	Phenuiviridae
AB625777.1	Rice_stripe_tenuivirus	Tenuivirus	nd	Tenuivirus	Phenuiviridae
AB625778.1	Rice_stripe_tenuivirus	Tenuivirus	nd	Tenuivirus	Phenuiviridae
AB625779.1	Rice_stripe_tenuivirus	Tenuivirus	nd	Tenuivirus	Phenuiviridae
AB720876.1	Grapevine_leafroll-associated_virus_7	Velarivirus	Closteroviridae	Ampelovirus	Closteroviridae
AB742224.1	Hop_stunt_viroid	nd	nd	Hostuviroid	Pospiviroidae
AB795264.1	Apple_fruit_crinkle_viroid	nd	nd	Apscaviroid	Pospiviroidae
AB896721.1	Impatiens_necrotic_spot_virus	Orthotospovirus	nd	Orthotospovirus	Tospoviridae
AB896723.1	Impatiens_necrotic_spot_virus	Orthotospovirus	nd	Orthotospovirus	Tospoviridae
AB896724.1	Impatiens_necrotic_spot_virus	Orthotospovirus	nd	Orthotospovirus	Tospoviridae
AB896725.1	Impatiens_necrotic_spot_virus	Orthotospovirus	nd	Orthotospovirus	Tospoviridae
AB896728.1	Impatiens_necrotic_spot_virus	Orthotospovirus	nd	Orthotospovirus	Tospoviridae
AB896730.1	Impatiens_necrotic_spot_virus	Orthotospovirus	nd	Orthotospovirus	Tospoviridae
AB896733.1	Impatiens_necrotic_spot_virus	Orthotospovirus	nd	Orthotospovirus	Tospoviridae
AB896734.1	Impatiens_necrotic_spot_virus	Orthotospovirus	nd	Orthotospovirus	Tospoviridae
AB896735.1	Impatiens_necrotic_spot_virus	Orthotospovirus	nd	Orthotospovirus	Tospoviridae
AB896736.1	Impatiens_necrotic_spot_virus	Orthotospovirus	nd	Orthotospovirus	Tospoviridae
AF004657.1	Rice_hoja_blanca_tenuivirus	Tenuivirus	nd	Tenuivirus	Phenuiviridae
AF004658.1	Rice_hoja_blanca_tenuivirus	Tenuivirus	nd	Tenuivirus	Phenuiviridae
AF009569.1	Rice_hoja_blanca_tenuivirus	Tenuivirus	nd	Tenuivirus	Phenuiviridae
AF020090.1	Barley_yellow_dwarf_virus_PAV	Luteovirus	Luteoviridae	Luteovirus	Tombusviridae
AF025538.1	Peanut_bud_necrosis_virus	Orthotospovirus	nd	Orthotospovirus	Tospoviridae
AF036926.1	Citrus_psorosis_virus	Ophiovirus	nd	Ophiovirus	Aspiviridae
AF038044.1	Defective_interfering_RNA-5_of_tomato_bushy_stunt_virus	Tombusvirus	nd	Tombusvirus	Tombusviridae
AF060855.1	Citrus_ringspot_virus	Ophiovirus	nd	Potexvirus	Alphaflexiviridae
AF100641.1	Hop_stunt_viroid	nd	nd	Hostuviroid	Pospiviroidae
AF112119.1	Blackcurrant_reversion_virus_satellite_RNA	nd	nd	Nepovirus	Secoviridae
AF123859.1	Citrus_dwarfing_viroid	nd	nd	Apscaviroid	Pospiviroidae
AF123863.1	Citrus_dwarfing_viroid	nd	nd	Apscaviroid	Pospiviroidae
AF123864.1	Citrus_dwarfing_viroid	nd	nd	Apscaviroid	Pospiviroidae
AF123866.1	Citrus_dwarfing_viroid	nd	nd	Apscaviroid	Pospiviroidae
AF123869.1	Citrus_dwarfing_viroid	nd	nd	Apscaviroid	Pospiviroidae
AF123871.1	Citrus_dwarfing_viroid	nd	nd	Apscaviroid	Pospiviroidae
AF123875.1	Citrus_dwarfing_viroid	nd	nd	Apscaviroid	Pospiviroidae
AF148717.1	Citrus_exocortis_viroid	nd	nd	Pospiviroid	Pospiviroidae
AF149101.1	Citrus_psorosis_virus	Ophiovirus	nd	Ophiovirus	Aspiviridae
AF149102.1	Citrus_psorosis_virus	Ophiovirus	nd	Ophiovirus	Aspiviridae
AF149103.1	Citrus_psorosis_virus	Ophiovirus	nd	Ophiovirus	Aspiviridae
AF149105.1	Citrus_psorosis_virus	Ophiovirus	nd	Ophiovirus	Aspiviridae
AF149106.1	Citrus_psorosis_virus	Ophiovirus	nd	Ophiovirus	Aspiviridae
AF149107.1	Citrus_psorosis_virus	Ophiovirus	nd	Ophiovirus	Aspiviridae
AF159425.1	Panicum_mosaic_satellite_virus	Papanivirus	nd	Papanivirus	Tombusviridae
AF170499.1	Peach_latent_mosaic_viroid	nd	nd	Pelamoviroid	Avsunviroidae
AF170503.1	Peach_latent_mosaic_viroid	nd	nd	Pelamoviroid	Avsunviroidae
AF170504.1	Peach_latent_mosaic_viroid	nd	nd	Pelamoviroid	Avsunviroidae
AF170505.1	Peach_latent_mosaic_viroid	nd	nd	Pelamoviroid	Avsunviroidae
AF170509.1	Peach_latent_mosaic_viroid	nd	nd	Pelamoviroid	Avsunviroidae
AF170510.1	Peach_latent_mosaic_viroid	nd	nd	Pelamoviroid	Avsunviroidae
AF170516.1	Peach_latent_mosaic_viroid	nd	nd	Pelamoviroid	Avsunviroidae
AF170517.1	Peach_latent_mosaic_viroid	nd	nd	Pelamoviroid	Avsunviroidae
AF170518.1	Peach_latent_mosaic_viroid	nd	nd	Pelamoviroid	Avsunviroidae
AF170520.1	Peach_latent_mosaic_viroid	nd	nd	Pelamoviroid	Avsunviroidae
AF184148.1	Citrus_viroid_IIIb	nd	nd	Apscaviroid	Pospiviroidae
AF184149.1	Citrus_viroid_IIIc	nd	nd	Apscaviroid	Pospiviroidae
AF184962.1	Indian_citrus_ringspot_virus	Mandarivirus	Alphaflexiviridae	Potexvirus	Alphaflexiviridae
AF213483.1	Hop_stunt_viroid_-_citrus	nd	nd	Hostuviroid	Pospiviroidae
AF213486.1	Hop_stunt_viroid_-_citrus	nd	nd	Hostuviroid	Pospiviroidae
AF213489.1	Hop_stunt_viroid_-_citrus	nd	nd	Hostuviroid	Pospiviroidae
AF213490.1	Hop_stunt_viroid_-_citrus	nd	nd	Hostuviroid	Pospiviroidae
AF213491.1	Hop_stunt_viroid_-_citrus	nd	nd	Hostuviroid	Pospiviroidae
AF213498.1	Hop_stunt_viroid_-_citrus	nd	nd	Hostuviroid	Pospiviroidae
AF213502.1	Hop_stunt_viroid_-_citrus	nd	nd	Hostuviroid	Pospiviroidae
AF218572.1	Citrus_psorosis_virus	Ophiovirus	nd	Ophiovirus	Aspiviridae
AF218798.2	Barley_yellow_dwarf_virus_PAS	Luteovirus	Luteoviridae	Luteovirus	Tombusviridae
AF220104.1	Rice_stripe_tenuivirus	Tenuivirus	nd	Tenuivirus	Phenuiviridae
AF220109.1	Rice_stripe_tenuivirus	Tenuivirus	nd	Tenuivirus	Phenuiviridae
AF221830.2	Rice_stripe_tenuivirus	Tenuivirus	nd	Tenuivirus	Phenuiviridae
AF221834.3	Rice_stripe_tenuivirus	Tenuivirus	nd	Tenuivirus	Phenuiviridae
AF221835.3	Rice_stripe_tenuivirus	Tenuivirus	nd	Tenuivirus	Phenuiviridae
AF227205.1	Rice_black_streaked_dwarf_virus	Fijivirus	nd	Fijivirus	Reoviridae
AF227206.1	Rice_black_streaked_dwarf_virus	Fijivirus	nd	Fijivirus	Reoviridae
AF227207.1	Rice_black_streaked_dwarf_virus	Fijivirus	nd	Fijivirus	Reoviridae
AF227208.1	Rice_black_streaked_dwarf_virus	Fijivirus	nd	Fijivirus	Reoviridae
AF235167.1	Barley_yellow_dwarf_virus_PAV-Ill	Luteovirus	Luteoviridae	Luteovirus	Tombusviridae
AF241533.1	Defective_interfering_RNA-4_of_tomato_bushy_stunt_virus	Tombusvirus	nd	Tombusvirus	Tombusviridae
AF298177.1	Citrus_exocortis_viroid_(CEVdg-S)	nd	nd	Pospiviroid	Pospiviroidae
AF338909.1	Barley_yellow_dwarf_virus_MAV	Luteovirus	Luteoviridae	Luteovirus	Tombusviridae
AF339446.1	Panicum_mosaic_satellite_virus	Papanivirus	nd	Papanivirus	Tombusviridae
AF339739.1	Peach_latent_mosaic_viroid	nd	nd	Pelamoviroid	Avsunviroidae
AF339742.1	Peach_latent_mosaic_viroid	nd	nd	Pelamoviroid	Avsunviroidae
AF359272.1	Hop_stunt_viroid	nd	nd	Hostuviroid	Pospiviroidae
AF359273.1	Hop_stunt_viroid	nd	nd	Hostuviroid	Pospiviroidae
AF367478.1	Rice_black_streaked_dwarf_virus	Fijivirus	nd	Fijivirus	Reoviridae
AF397894.1	Rice_black_streaked_dwarf_virus	Fijivirus	nd	Fijivirus	Reoviridae
AF399826.1	Rice_black_streaked_dwarf_virus	Fijivirus	nd	Fijivirus	Reoviridae
AF404029.1	Avocado_sunblotch_viroid	nd	nd	Avsunviroid	Avsunviroidae
AF404030.1	Avocado_sunblotch_viroid	nd	nd	Avsunviroid	Avsunviroidae
AF404031.1	Avocado_sunblotch_viroid	nd	nd	Avsunviroid	Avsunviroidae
AF404036.1	Avocado_sunblotch_viroid	nd	nd	Avsunviroid	Avsunviroidae
AF404046.1	Avocado_sunblotch_viroid	nd	nd	Avsunviroid	Avsunviroidae
AF404048.1	Avocado_sunblotch_viroid	nd	nd	Avsunviroid	Avsunviroidae
AF404049.1	Avocado_sunblotch_viroid	nd	nd	Avsunviroid	Avsunviroidae
AF404050.1	Avocado_sunblotch_viroid	nd	nd	Avsunviroid	Avsunviroidae
AF404052.1	Avocado_sunblotch_viroid	nd	nd	Avsunviroid	Avsunviroidae
AF404054.1	Avocado_sunblotch_viroid	nd	nd	Avsunviroid	Avsunviroidae
AF404055.1	Avocado_sunblotch_viroid	nd	nd	Avsunviroid	Avsunviroidae
AF404058.1	Avocado_sunblotch_viroid	nd	nd	Avsunviroid	Avsunviroidae
AF404059.1	Avocado_sunblotch_viroid	nd	nd	Avsunviroid	Avsunviroidae
AF404062.1	Avocado_sunblotch_viroid	nd	nd	Avsunviroid	Avsunviroidae
AF404065.1	Avocado_sunblotch_viroid	nd	nd	Avsunviroid	Avsunviroidae
AF404067.1	Avocado_sunblotch_viroid	nd	nd	Avsunviroid	Avsunviroidae
AF404068.1	Avocado_sunblotch_viroid	nd	nd	Avsunviroid	Avsunviroidae
AF404073.1	Avocado_sunblotch_viroid	nd	nd	Avsunviroid	Avsunviroidae
AF406744.1	Indian_citrus_ringspot_virus	Mandarivirus	Alphaflexiviridae	Potexvirus	Alphaflexiviridae
AF416555.1	Hop_stunt_viroid	nd	nd	Hostuviroid	Pospiviroidae
AF428061.1	Citrus_exocortis_viroid	nd	nd	Pospiviroid	Pospiviroidae
AF428063.1	Citrus_exocortis_viroid	nd	nd	Pospiviroid	Pospiviroidae
AF432355.1	Rice_black_streaked_dwarf_virus	Fijivirus	nd	Fijivirus	Reoviridae
AF434678.1	Citrus_exocortis_viroid	nd	nd	Pospiviroid	Pospiviroidae
AF447782.1	Citrus_dwarfing_viroid	nd	nd	Apscaviroid	Pospiviroidae
AF447784.1	Citrus_dwarfing_viroid	nd	nd	Apscaviroid	Pospiviroidae
AF447788.1	Citrus_dwarfing_viroid	nd	nd	Apscaviroid	Pospiviroidae
AF458773.1	Citrus_dwarfing_viroid	nd	nd	Apscaviroid	Pospiviroidae
AF458989.1	Potato_spindle_tuber_viroid	nd	nd	Pospiviroid	Pospiviroidae
AF467289.1	Peanut_bud_necrosis_virus	Orthotospovirus	nd	Orthotospovirus	Tospoviridae
AF483473.1	Potato_spindle_tuber_viroid	nd	nd	Pospiviroid	Pospiviroidae
AF508865.1	Rice_stripe_tenuivirus	Tenuivirus	nd	Tenuivirus	Phenuiviridae
AF508912.1	Rice_stripe_tenuivirus	Tenuivirus	nd	Tenuivirus	Phenuiviridae
AF508913.1	Rice_stripe_tenuivirus	Tenuivirus	nd	Tenuivirus	Phenuiviridae
AF509500.1	Rice_stripe_tenuivirus	Tenuivirus	nd	Tenuivirus	Phenuiviridae
AF513505.1	Rice_stripe_tenuivirus	Tenuivirus	nd	Tenuivirus	Phenuiviridae
AF515817.1	Peanut_bud_necrosis_virus	Orthotospovirus	nd	Orthotospovirus	Tospoviridae
AF515818.1	Peanut_bud_necrosis_virus	Orthotospovirus	nd	Orthotospovirus	Tospoviridae
AF515820.1	Peanut_bud_necrosis_virus	Orthotospovirus	nd	Orthotospovirus	Tospoviridae
AF515821.1	Peanut_bud_necrosis_virus	Orthotospovirus	nd	Orthotospovirus	Tospoviridae
AF515822.1	Peanut_bud_necrosis_virus	Orthotospovirus	nd	Orthotospovirus	Tospoviridae
AF521806.1	Rice_black_streaked_dwarf_virus	Fijivirus	nd	Fijivirus	Reoviridae
AF536193.1	Potato_spindle_tuber_viroid	nd	nd	Pospiviroid	Pospiviroidae
AF540962.1	Citrus_exocortis_viroid	nd	nd	Pospiviroid	Pospiviroidae
AF540963.1	Citrus_exocortis_viroid	nd	nd	Pospiviroid	Pospiviroidae
AF540964.1	Citrus_dwarfing_viroid	nd	nd	Apscaviroid	Pospiviroidae
AF540965.1	Citrus_dwarfing_viroid	nd	nd	Apscaviroid	Pospiviroidae
AF540967.1	Citrus_dwarfing_viroid	nd	nd	Apscaviroid	Pospiviroidae
AF540976.1	Rice_black_streaked_dwarf_virus	Fijivirus	nd	Fijivirus	Reoviridae
AJ000898.1	Satellite_tobacco_necrosis_virus_C	Albetovirus	nd	Albetovirus	Sarthroviridae
AJ005295.1	Peach_latent_mosaic_viroid	nd	nd	Pelamoviroid	Avsunviroidae
AJ005296.1	Peach_latent_mosaic_viroid	nd	nd	Pelamoviroid	Avsunviroidae
AJ005297.1	Peach_latent_mosaic_viroid	nd	nd	Pelamoviroid	Avsunviroidae
AJ005298.1	Peach_latent_mosaic_viroid	nd	nd	Pelamoviroid	Avsunviroidae
AJ005299.1	Peach_latent_mosaic_viroid	nd	nd	Pelamoviroid	Avsunviroidae
AJ005300.1	Peach_latent_mosaic_viroid	nd	nd	Pelamoviroid	Avsunviroidae
AJ005301.1	Peach_latent_mosaic_viroid	nd	nd	Pelamoviroid	Avsunviroidae
AJ005302.1	Peach_latent_mosaic_viroid	nd	nd	Pelamoviroid	Avsunviroidae
AJ005304.1	Peach_latent_mosaic_viroid	nd	nd	Pelamoviroid	Avsunviroidae
AJ005305.1	Peach_latent_mosaic_viroid	nd	nd	Pelamoviroid	Avsunviroidae
AJ005310.1	Peach_latent_mosaic_viroid	nd	nd	Pelamoviroid	Avsunviroidae
AJ005312.1	Peach_latent_mosaic_viroid	nd	nd	Pelamoviroid	Avsunviroidae
AJ005313.1	Peach_latent_mosaic_viroid	nd	nd	Pelamoviroid	Avsunviroidae
AJ005314.1	Peach_latent_mosaic_viroid	nd	nd	Pelamoviroid	Avsunviroidae
AJ005317.1	Peach_latent_mosaic_viroid	nd	nd	Pelamoviroid	Avsunviroidae
AJ005322.1	Peach_latent_mosaic_viroid	nd	nd	Pelamoviroid	Avsunviroidae
AJ007491.1	Barley_yellow_dwarf_virus	Luteovirus	Luteoviridae	nan	Solemoviridae
AJ007492.1	Barley_yellow_dwarf_virus	Luteovirus	Luteoviridae	nan	Solemoviridae
AJ007918.1	Barley_yellow_dwarf_virus	Luteovirus	Luteoviridae	nan	Solemoviridae
AJ007919.1	Barley_yellow_dwarf_virus	Luteovirus	Luteoviridae	nan	Solemoviridae
AJ007923.1	Barley_yellow_dwarf_virus	Luteovirus	Luteoviridae	nan	Solemoviridae
AJ007924.1	Barley_yellow_dwarf_virus	Luteovirus	Luteoviridae	nan	Solemoviridae
AJ007925.1	Barley_yellow_dwarf_virus	Luteovirus	Luteoviridae	nan	Solemoviridae
AJ007927.1	Barley_yellow_dwarf_virus	Luteovirus	Luteoviridae	nan	Solemoviridae
AJ223587.1	Barley_yellow_dwarf_virus	Luteovirus	Luteoviridae	nan	Solemoviridae
AJ241818.1	Peach_latent_mosaic_viroid	nd	nd	Pelamoviroid	Avsunviroidae
AJ241819.1	Peach_latent_mosaic_viroid	nd	nd	Pelamoviroid	Avsunviroidae
AJ241820.1	Peach_latent_mosaic_viroid	nd	nd	Pelamoviroid	Avsunviroidae
AJ241821.1	Peach_latent_mosaic_viroid	nd	nd	Pelamoviroid	Avsunviroidae
AJ241822.1	Peach_latent_mosaic_viroid	nd	nd	Pelamoviroid	Avsunviroidae
AJ241823.1	Peach_latent_mosaic_viroid	nd	nd	Pelamoviroid	Avsunviroidae
AJ241825.1	Peach_latent_mosaic_viroid	nd	nd	Pelamoviroid	Avsunviroidae
AJ241826.1	Peach_latent_mosaic_viroid	nd	nd	Pelamoviroid	Avsunviroidae
AJ241827.1	Peach_latent_mosaic_viroid	nd	nd	Pelamoviroid	Avsunviroidae
AJ241830.1	Peach_latent_mosaic_viroid	nd	nd	Pelamoviroid	Avsunviroidae
AJ241831.1	Peach_latent_mosaic_viroid	nd	nd	Pelamoviroid	Avsunviroidae
AJ241834.1	Peach_latent_mosaic_viroid	nd	nd	Pelamoviroid	Avsunviroidae
AJ241837.1	Peach_latent_mosaic_viroid	nd	nd	Pelamoviroid	Avsunviroidae
AJ241838.1	Peach_latent_mosaic_viroid	nd	nd	Pelamoviroid	Avsunviroidae
AJ241839.1	Peach_latent_mosaic_viroid	nd	nd	Pelamoviroid	Avsunviroidae
AJ241840.1	Peach_latent_mosaic_viroid	nd	nd	Pelamoviroid	Avsunviroidae
AJ241841.1	Peach_latent_mosaic_viroid	nd	nd	Pelamoviroid	Avsunviroidae
AJ241842.1	Peach_latent_mosaic_viroid	nd	nd	Pelamoviroid	Avsunviroidae
AJ241843.1	Peach_latent_mosaic_viroid	nd	nd	Pelamoviroid	Avsunviroidae
AJ241845.1	Peach_latent_mosaic_viroid	nd	nd	Pelamoviroid	Avsunviroidae
AJ249740.1	Tomato_bushy_stunt_virus	Tombusvirus	nd	Tombusvirus	Tombusviridae
AJ271328.1	Tomato_bushy_stunt_virus	Tombusvirus	nd	Tombusvirus	Tombusviridae
AJ288925.1	Tomato_bushy_stunt_virus	Tombusvirus	nd	Tombusvirus	Tombusviridae
AJ291706.1	Rice_black_streaked_dwarf_virus	Fijivirus	nd	Fijivirus	Reoviridae
AJ293984.1	Rice_black_streaked_dwarf_virus	Fijivirus	nd	Fijivirus	Reoviridae
AJ297427.1	Rice_black_streaked_dwarf_virus	Fijivirus	nd	Fijivirus	Reoviridae
AJ297429.1	Rice_black_streaked_dwarf_virus	Fijivirus	nd	Fijivirus	Reoviridae
AJ297430.1	Rice_black_streaked_dwarf_virus	Fijivirus	nd	Fijivirus	Reoviridae
AJ297431.1	Rice_black_streaked_dwarf_virus	Fijivirus	nd	Fijivirus	Reoviridae
AJ297432.1	Rice_black_streaked_dwarf_virus	Fijivirus	nd	Fijivirus	Reoviridae
AJ297433.1	Rice_black_streaked_dwarf_virus	Fijivirus	nd	Fijivirus	Reoviridae
AJ297434.1	Rice_black_streaked_dwarf_virus	Fijivirus	nd	Fijivirus	Reoviridae
AJ297825.1	Hop_stunt_viroid	nd	nd	Hostuviroid	Pospiviroidae
AJ297829.1	Hop_stunt_viroid	nd	nd	Hostuviroid	Pospiviroidae
AJ297833.1	Hop_stunt_viroid	nd	nd	Hostuviroid	Pospiviroidae
AJ297834.1	Hop_stunt_viroid	nd	nd	Hostuviroid	Pospiviroidae
AJ297837.1	Hop_stunt_viroid	nd	nd	Hostuviroid	Pospiviroidae
AJ312281.1	Tomato_bushy_stunt_virus	Tombusvirus	nd	Tombusvirus	Tombusviridae
AJ315469.1	Soybean_yellow_mosaic_virus	Begomovirus	Geminiviridae	Potyvirus	Potyviridae
AJ315666.1	Soybean_yellow_mosaic_virus	Begomovirus	Geminiviridae	Potyvirus	Potyviridae
AJ409145.1	Rice_black_streaked_dwarf_virus	Fijivirus	nd	Fijivirus	Reoviridae
AJ409146.1	Rice_black_streaked_dwarf_virus	Fijivirus	nd	Fijivirus	Reoviridae
AJ409147.1	Rice_black_streaked_dwarf_virus	Fijivirus	nd	Fijivirus	Reoviridae
AJ409148.1	Rice_black_streaked_dwarf_virus	Fijivirus	nd	Fijivirus	Reoviridae
AJ440010.1	Olive_leaf_yellowing-associated_virus	nd	nd	nan	Closteroviridae
AJ490825.1	Citrus_exocortis_viroid	nd	nd	Pospiviroid	Pospiviroidae
AJ550545.1	Peach_latent_mosaic_viroid	nd	nd	Pelamoviroid	Avsunviroidae
AJ550898.1	Peach_latent_mosaic_viroid	nd	nd	Pelamoviroid	Avsunviroidae
AJ550900.1	Peach_latent_mosaic_viroid	nd	nd	Pelamoviroid	Avsunviroidae
AJ550901.1	Peach_latent_mosaic_viroid	nd	nd	Pelamoviroid	Avsunviroidae
AJ550902.1	Peach_latent_mosaic_viroid	nd	nd	Pelamoviroid	Avsunviroidae
AJ550903.1	Peach_latent_mosaic_viroid	nd	nd	Pelamoviroid	Avsunviroidae
AJ550906.1	Peach_latent_mosaic_viroid	nd	nd	Pelamoviroid	Avsunviroidae
AJ550907.1	Peach_latent_mosaic_viroid	nd	nd	Pelamoviroid	Avsunviroidae
AJ550908.1	Peach_latent_mosaic_viroid	nd	nd	Pelamoviroid	Avsunviroidae
AJ550909.1	Peach_latent_mosaic_viroid	nd	nd	Pelamoviroid	Avsunviroidae
AJ550910.1	Peach_latent_mosaic_viroid	nd	nd	Pelamoviroid	Avsunviroidae
AJ550911.1	Peach_latent_mosaic_viroid	nd	nd	Pelamoviroid	Avsunviroidae
AJ550912.1	Peach_latent_mosaic_viroid	nd	nd	Pelamoviroid	Avsunviroidae
AJ563410.1	Barley_yellow_dwarf_virus_PAV	Luteovirus	Luteoviridae	Luteovirus	Tombusviridae
AJ578464.1	Rice_stripe_tenuivirus	Tenuivirus	nd	Tenuivirus	Phenuiviridae
AJ578465.1	Rice_stripe_tenuivirus	Tenuivirus	nd	Tenuivirus	Phenuiviridae
AJ582267.1	Soybean_yellow_mosaic_virus	Begomovirus	Geminiviridae	Potyvirus	Potyviridae
AJ620189.1	Rice_stripe_tenuivirus	Tenuivirus	nd	Tenuivirus	Phenuiviridae
AJ620307.1	Rice_stripe_tenuivirus	Tenuivirus	nd	Tenuivirus	Phenuiviridae
AJ620310.1	Rice_stripe_tenuivirus	Tenuivirus	nd	Tenuivirus	Phenuiviridae
AJ620313.1	Rice_stripe_tenuivirus	Tenuivirus	nd	Tenuivirus	Phenuiviridae
AJ620314.1	Rice_stripe_tenuivirus	Tenuivirus	nd	Tenuivirus	Phenuiviridae
AJ620317.1	Rice_stripe_tenuivirus	Tenuivirus	nd	Tenuivirus	Phenuiviridae
AJ630358.1	Citrus_dwarfing_viroid	nd	nd	Apscaviroid	Pospiviroidae
AJ630359.1	Citrus_bark_cracking_viroid	nd	nd	Cocadviroid	Pospiviroidae
AJ634596.1	Potato_spindle_tuber_viroid	nd	nd	Pospiviroid	Pospiviroidae
AJ781025.2	Rice_stripe_tenuivirus	Tenuivirus	nd	Tenuivirus	Phenuiviridae
AJ783357.1	Apple_scar_skin_viroid	nd	nd	Apscaviroid	Pospiviroidae
AJ810418.1	Barley_yellow_dwarf_virus_PAV	Luteovirus	Luteoviridae	Luteovirus	Tombusviridae
AJ810419.1	Barley_yellow_dwarf_virus_PAV	Luteovirus	Luteoviridae	Luteovirus	Tombusviridae
AJ844555.1	Olive_leaf_yellowing-associated_virus	nd	nd	nan	Closteroviridae
AJ871748.1	Rice_stripe_tenuivirus	Tenuivirus	nd	Tenuivirus	Phenuiviridae
AJ871750.1	Rice_stripe_tenuivirus	Tenuivirus	nd	Tenuivirus	Phenuiviridae
AJ871751.1	Rice_stripe_tenuivirus	Tenuivirus	nd	Tenuivirus	Phenuiviridae
AJ871752.1	Rice_stripe_tenuivirus	Tenuivirus	nd	Tenuivirus	Phenuiviridae
AJ871753.1	Rice_stripe_tenuivirus	Tenuivirus	nd	Tenuivirus	Phenuiviridae
AJ871754.1	Rice_stripe_tenuivirus	Tenuivirus	nd	Tenuivirus	Phenuiviridae
AJ871755.1	Rice_stripe_tenuivirus	Tenuivirus	nd	Tenuivirus	Phenuiviridae
AJ875055.1	Rice_stripe_tenuivirus	Tenuivirus	nd	Tenuivirus	Phenuiviridae
AJ875056.1	Rice_stripe_tenuivirus	Tenuivirus	nd	Tenuivirus	Phenuiviridae
AJ875057.1	Rice_stripe_tenuivirus	Tenuivirus	nd	Tenuivirus	Phenuiviridae
AJ875058.1	Rice_stripe_tenuivirus	Tenuivirus	nd	Tenuivirus	Phenuiviridae
AJ875059.1	Rice_stripe_tenuivirus	Tenuivirus	nd	Tenuivirus	Phenuiviridae
AJ875060.1	Rice_stripe_tenuivirus	Tenuivirus	nd	Tenuivirus	Phenuiviridae
AJ875061.1	Rice_stripe_tenuivirus	Tenuivirus	nd	Tenuivirus	Phenuiviridae
AJ875062.1	Rice_stripe_tenuivirus	Tenuivirus	nd	Tenuivirus	Phenuiviridae
AM159538.1	Citrus_psorosis_virus	Ophiovirus	nd	Ophiovirus	Aspiviridae
AM235891.1	Citrus_psorosis_virus	Ophiovirus	nd	Ophiovirus	Aspiviridae
AM235896.1	Citrus_psorosis_virus	Ophiovirus	nd	Ophiovirus	Aspiviridae
AM235898.1	Citrus_psorosis_virus	Ophiovirus	nd	Ophiovirus	Aspiviridae
AM235902.1	Citrus_psorosis_virus	Ophiovirus	nd	Ophiovirus	Aspiviridae
AM235909.1	Citrus_psorosis_virus	Ophiovirus	nd	Ophiovirus	Aspiviridae
AM235912.1	Citrus_psorosis_virus	Ophiovirus	nd	Ophiovirus	Aspiviridae
AM235923.1	Citrus_psorosis_virus	Ophiovirus	nd	Ophiovirus	Aspiviridae
AM235925.1	Citrus_psorosis_virus	Ophiovirus	nd	Ophiovirus	Aspiviridae
AM235931.1	Citrus_psorosis_virus	Ophiovirus	nd	Ophiovirus	Aspiviridae
AM235933.1	Citrus_psorosis_virus	Ophiovirus	nd	Ophiovirus	Aspiviridae
AM235934.1	Citrus_psorosis_virus	Ophiovirus	nd	Ophiovirus	Aspiviridae
AM235940.1	Citrus_psorosis_virus	Ophiovirus	nd	Ophiovirus	Aspiviridae
AM235941.1	Citrus_psorosis_virus	Ophiovirus	nd	Ophiovirus	Aspiviridae
AM235942.1	Citrus_psorosis_virus	Ophiovirus	nd	Ophiovirus	Aspiviridae
AM235956.1	Citrus_psorosis_virus	Ophiovirus	nd	Ophiovirus	Aspiviridae
AM235969.1	Citrus_psorosis_virus	Ophiovirus	nd	Ophiovirus	Aspiviridae
AM235971.1	Citrus_psorosis_virus	Ophiovirus	nd	Ophiovirus	Aspiviridae
AM235972.1	Citrus_psorosis_virus	Ophiovirus	nd	Ophiovirus	Aspiviridae
AM235975.1	Citrus_psorosis_virus	Ophiovirus	nd	Ophiovirus	Aspiviridae
AM235980.1	Citrus_psorosis_virus	Ophiovirus	nd	Ophiovirus	Aspiviridae
AM235982.1	Citrus_psorosis_virus	Ophiovirus	nd	Ophiovirus	Aspiviridae
AM235993.1	Citrus_psorosis_virus	Ophiovirus	nd	Ophiovirus	Aspiviridae
AM235997.1	Citrus_psorosis_virus	Ophiovirus	nd	Ophiovirus	Aspiviridae
AM235999.1	Citrus_psorosis_virus	Ophiovirus	nd	Ophiovirus	Aspiviridae
AM236000.1	Citrus_psorosis_virus	Ophiovirus	nd	Ophiovirus	Aspiviridae
AM236001.1	Citrus_psorosis_virus	Ophiovirus	nd	Ophiovirus	Aspiviridae
AM268275.1	Citrus_psorosis_virus	Ophiovirus	nd	Ophiovirus	Aspiviridae
AM268279.1	Citrus_psorosis_virus	Ophiovirus	nd	Ophiovirus	Aspiviridae
AM268282.1	Citrus_psorosis_virus	Ophiovirus	nd	Ophiovirus	Aspiviridae
AM268283.1	Citrus_psorosis_virus	Ophiovirus	nd	Ophiovirus	Aspiviridae
AM268285.1	Citrus_psorosis_virus	Ophiovirus	nd	Ophiovirus	Aspiviridae
AM268287.1	Citrus_psorosis_virus	Ophiovirus	nd	Ophiovirus	Aspiviridae
AM268290.1	Citrus_psorosis_virus	Ophiovirus	nd	Ophiovirus	Aspiviridae
AM268296.1	Citrus_psorosis_virus	Ophiovirus	nd	Ophiovirus	Aspiviridae
AM268299.1	Citrus_psorosis_virus	Ophiovirus	nd	Ophiovirus	Aspiviridae
AM268301.1	Citrus_psorosis_virus	Ophiovirus	nd	Ophiovirus	Aspiviridae
AM268303.1	Citrus_psorosis_virus	Ophiovirus	nd	Ophiovirus	Aspiviridae
AM268305.1	Citrus_psorosis_virus	Ophiovirus	nd	Ophiovirus	Aspiviridae
AM268309.1	Citrus_psorosis_virus	Ophiovirus	nd	Ophiovirus	Aspiviridae
AM268310.1	Citrus_psorosis_virus	Ophiovirus	nd	Ophiovirus	Aspiviridae
AM268312.1	Citrus_psorosis_virus	Ophiovirus	nd	Ophiovirus	Aspiviridae
AM397832.1	Rice_stripe_tenuivirus	Tenuivirus	nd	Tenuivirus	Phenuiviridae
AM409317.1	Citrus_psorosis_virus	Ophiovirus	nd	Ophiovirus	Aspiviridae
AM774357.1	Citrus_exocortis_viroid_Sj_2	nd	nd	Pospiviroid	Pospiviroidae
AM922317.1	Eggplant_mottled_dwarf_nucleorhabdovirus	Nucleorhabdovirus	nd	Alphanucleorhabdovirus	Rhabdoviridae
AM922318.1	Eggplant_mottled_dwarf_nucleorhabdovirus	Nucleorhabdovirus	nd	Alphanucleorhabdovirus	Rhabdoviridae
AM922319.1	Eggplant_mottled_dwarf_nucleorhabdovirus	Nucleorhabdovirus	nd	Alphanucleorhabdovirus	Rhabdoviridae
AM922320.1	Eggplant_mottled_dwarf_nucleorhabdovirus	Nucleorhabdovirus	nd	Alphanucleorhabdovirus	Rhabdoviridae
AM922321.1	Eggplant_mottled_dwarf_nucleorhabdovirus	Nucleorhabdovirus	nd	Alphanucleorhabdovirus	Rhabdoviridae
AM922322.1	Eggplant_mottled_dwarf_nucleorhabdovirus	Nucleorhabdovirus	nd	Alphanucleorhabdovirus	Rhabdoviridae
AY039705.1	Rice_black_streaked_dwarf_virus	Fijivirus	nd	Fijivirus	Reoviridae
AY039835.1	Rice_black_streaked_dwarf_virus	Fijivirus	nd	Fijivirus	Reoviridae
AY040343.1	Barley_yellow_dwarf_virus_PAV	Luteovirus	Luteoviridae	Luteovirus	Tombusviridae
AY040344.1	Barley_yellow_dwarf_virus_PAV	Luteovirus	Luteoviridae	Luteovirus	Tombusviridae
AY050486.1	Rice_black_streaked_dwarf_virus	Fijivirus	nd	Fijivirus	Reoviridae
AY050488.1	Rice_black_streaked_dwarf_virus	Fijivirus	nd	Fijivirus	Reoviridae
AY143167.1	Hop_stunt_viroid	nd	nd	Hostuviroid	Pospiviroidae
AY143168.1	Hop_stunt_viroid	nd	nd	Hostuviroid	Pospiviroidae
AY143170.1	Hop_stunt_viroid	nd	nd	Hostuviroid	Pospiviroidae
AY144568.1	Rice_black_streaked_dwarf_virus	Fijivirus	nd	Fijivirus	Reoviridae
AY144569.1	Rice_black_streaked_dwarf_virus	Fijivirus	nd	Fijivirus	Reoviridae
AY144570.1	Rice_black_streaked_dwarf_virus	Fijivirus	nd	Fijivirus	Reoviridae
AY147040.1	Rice_black_streaked_dwarf_virus	Fijivirus	nd	Fijivirus	Reoviridae
AY147041.1	Rice_black_streaked_dwarf_virus	Fijivirus	nd	Fijivirus	Reoviridae
AY160687.1	Rice_black_streaked_dwarf_virus	Fijivirus	nd	Fijivirus	Reoviridae
AY173043.1	Peanut_bud_necrosis_virus	Orthotospovirus	nd	Orthotospovirus	Tospoviridae
AY184354.1	Peanut_bud_necrosis_virus	Orthotospovirus	nd	Orthotospovirus	Tospoviridae
AY185499.1	Rice_stripe_tenuivirus	Tenuivirus	nd	Tenuivirus	Phenuiviridae
AY185500.1	Rice_stripe_tenuivirus	Tenuivirus	nd	Tenuivirus	Phenuiviridae
AY185501.1	Rice_stripe_tenuivirus	Tenuivirus	nd	Tenuivirus	Phenuiviridae
AY185502.1	Rice_stripe_tenuivirus	Tenuivirus	nd	Tenuivirus	Phenuiviridae
AY186787.1	Rice_stripe_tenuivirus	Tenuivirus	nd	Tenuivirus	Phenuiviridae
AY186788.1	Rice_stripe_tenuivirus	Tenuivirus	nd	Tenuivirus	Phenuiviridae
AY186789.2	Rice_stripe_tenuivirus	Tenuivirus	nd	Tenuivirus	Phenuiviridae
AY186790.1	Rice_stripe_tenuivirus	Tenuivirus	nd	Tenuivirus	Phenuiviridae
AY194881.1	Citrus_psorosis_virus	Ophiovirus	nd	Ophiovirus	Aspiviridae
AY194883.1	Citrus_psorosis_virus	Ophiovirus	nd	Ophiovirus	Aspiviridae
AY194884.1	Citrus_psorosis_virus	Ophiovirus	nd	Ophiovirus	Aspiviridae
AY194891.1	Citrus_psorosis_virus	Ophiovirus	nd	Ophiovirus	Aspiviridae
AY194899.1	Citrus_psorosis_virus	Ophiovirus	nd	Ophiovirus	Aspiviridae
AY194903.1	Citrus_psorosis_virus	Ophiovirus	nd	Ophiovirus	Aspiviridae
AY194908.1	Citrus_psorosis_virus	Ophiovirus	nd	Ophiovirus	Aspiviridae
AY194914.1	Citrus_psorosis_virus	Ophiovirus	nd	Ophiovirus	Aspiviridae
AY204675.1	Citrus_psorosis_virus	Ophiovirus	nd	Ophiovirus	Aspiviridae
AY205159.1	Bamboo_mosaic_virus_satellite_RNA	nd	nd	Potexvirus	Alphaflexiviridae
AY205160.1	Bamboo_mosaic_virus_satellite_RNA	nd	nd	Potexvirus	Alphaflexiviridae
AY205161.1	Bamboo_mosaic_virus_satellite_RNA	nd	nd	Potexvirus	Alphaflexiviridae
AY205164.1	Bamboo_mosaic_virus_satellite_RNA	nd	nd	Potexvirus	Alphaflexiviridae
AY205166.1	Bamboo_mosaic_virus_satellite_RNA	nd	nd	Potexvirus	Alphaflexiviridae
AY205169.1	Bamboo_mosaic_virus_satellite_RNA	nd	nd	Potexvirus	Alphaflexiviridae
AY205173.1	Bamboo_mosaic_virus_satellite_RNA	nd	nd	Potexvirus	Alphaflexiviridae
AY205179.1	Bamboo_mosaic_virus_satellite_RNA	nd	nd	Potexvirus	Alphaflexiviridae
AY205180.1	Bamboo_mosaic_virus_satellite_RNA	nd	nd	Potexvirus	Alphaflexiviridae
AY205185.1	Bamboo_mosaic_virus_satellite_RNA	nd	nd	Potexvirus	Alphaflexiviridae
AY205187.1	Bamboo_mosaic_virus_satellite_RNA	nd	nd	Potexvirus	Alphaflexiviridae
AY205200.1	Bamboo_mosaic_virus_satellite_RNA	nd	nd	Potexvirus	Alphaflexiviridae
AY205205.1	Bamboo_mosaic_virus_satellite_RNA	nd	nd	Potexvirus	Alphaflexiviridae
AY205209.1	Bamboo_mosaic_virus_satellite_RNA	nd	nd	Potexvirus	Alphaflexiviridae
AY205211.1	Bamboo_mosaic_virus_satellite_RNA	nd	nd	Potexvirus	Alphaflexiviridae
AY205212.1	Bamboo_mosaic_virus_satellite_RNA	nd	nd	Potexvirus	Alphaflexiviridae
AY205213.1	Bamboo_mosaic_virus_satellite_RNA	nd	nd	Potexvirus	Alphaflexiviridae
AY205214.1	Bamboo_mosaic_virus_satellite_RNA	nd	nd	Potexvirus	Alphaflexiviridae
AY205215.1	Bamboo_mosaic_virus_satellite_RNA	nd	nd	Potexvirus	Alphaflexiviridae
AY205216.1	Bamboo_mosaic_virus_satellite_RNA	nd	nd	Potexvirus	Alphaflexiviridae
AY205217.1	Bamboo_mosaic_virus_satellite_RNA	nd	nd	Potexvirus	Alphaflexiviridae
AY205218.1	Bamboo_mosaic_virus_satellite_RNA	nd	nd	Potexvirus	Alphaflexiviridae
AY205219.1	Bamboo_mosaic_virus_satellite_RNA	nd	nd	Potexvirus	Alphaflexiviridae
AY205222.1	Bamboo_mosaic_virus_satellite_RNA	nd	nd	Potexvirus	Alphaflexiviridae
AY205223.1	Bamboo_mosaic_virus_satellite_RNA	nd	nd	Potexvirus	Alphaflexiviridae
AY205224.1	Bamboo_mosaic_virus_satellite_RNA	nd	nd	Potexvirus	Alphaflexiviridae
AY205225.1	Bamboo_mosaic_virus_satellite_RNA	nd	nd	Potexvirus	Alphaflexiviridae
AY205226.1	Bamboo_mosaic_virus_satellite_RNA	nd	nd	Potexvirus	Alphaflexiviridae
AY205228.1	Bamboo_mosaic_virus_satellite_RNA	nd	nd	Potexvirus	Alphaflexiviridae
AY205230.1	Bamboo_mosaic_virus_satellite_RNA	nd	nd	Potexvirus	Alphaflexiviridae
AY205231.1	Bamboo_mosaic_virus_satellite_RNA	nd	nd	Potexvirus	Alphaflexiviridae
AY220739.1	Barley_yellow_dwarf_virus_GAV	Luteovirus	Luteoviridae	nan	Solemoviridae
AY224663.1	Citrus_psorosis_virus	Ophiovirus	nd	Ophiovirus	Aspiviridae
AY226157.1	Citrus_viroid_Ia	nd	nd	Apscaviroid	Pospiviroidae
AY226160.1	Citrus_viroid_Ia	nd	nd	Apscaviroid	Pospiviroidae
AY226163.1	Citrus_viroid_Ia	nd	nd	Apscaviroid	Pospiviroidae
AY255006.1	Indian_citrus_ringspot_virus	Mandarivirus	Alphaflexiviridae	Potexvirus	Alphaflexiviridae
AY255007.1	Indian_citrus_ringspot_virus	Mandarivirus	Alphaflexiviridae	Potexvirus	Alphaflexiviridae
AY284846.1	Rice_stripe_tenuivirus	Tenuivirus	nd	Tenuivirus	Phenuiviridae
AY284847.1	Rice_stripe_tenuivirus	Tenuivirus	nd	Tenuivirus	Phenuiviridae
AY284848.1	Rice_stripe_tenuivirus	Tenuivirus	nd	Tenuivirus	Phenuiviridae
AY284855.1	Rice_stripe_tenuivirus	Tenuivirus	nd	Tenuivirus	Phenuiviridae
AY284856.1	Rice_stripe_tenuivirus	Tenuivirus	nd	Tenuivirus	Phenuiviridae
AY284865.1	Rice_stripe_tenuivirus	Tenuivirus	nd	Tenuivirus	Phenuiviridae
AY284867.1	Rice_stripe_tenuivirus	Tenuivirus	nd	Tenuivirus	Phenuiviridae
AY284871.1	Rice_stripe_tenuivirus	Tenuivirus	nd	Tenuivirus	Phenuiviridae
AY284876.1	Rice_stripe_tenuivirus	Tenuivirus	nd	Tenuivirus	Phenuiviridae
AY284877.1	Rice_stripe_tenuivirus	Tenuivirus	nd	Tenuivirus	Phenuiviridae
AY284880.1	Rice_stripe_tenuivirus	Tenuivirus	nd	Tenuivirus	Phenuiviridae
AY284881.1	Rice_stripe_tenuivirus	Tenuivirus	nd	Tenuivirus	Phenuiviridae
AY284882.1	Rice_stripe_tenuivirus	Tenuivirus	nd	Tenuivirus	Phenuiviridae
AY284883.1	Rice_stripe_tenuivirus	Tenuivirus	nd	Tenuivirus	Phenuiviridae
AY284884.1	Rice_stripe_tenuivirus	Tenuivirus	nd	Tenuivirus	Phenuiviridae
AY284885.1	Rice_stripe_tenuivirus	Tenuivirus	nd	Tenuivirus	Phenuiviridae
AY284886.1	Rice_stripe_tenuivirus	Tenuivirus	nd	Tenuivirus	Phenuiviridae
AY284887.1	Rice_stripe_tenuivirus	Tenuivirus	nd	Tenuivirus	Phenuiviridae
AY284890.1	Rice_stripe_tenuivirus	Tenuivirus	nd	Tenuivirus	Phenuiviridae
AY284891.1	Rice_stripe_tenuivirus	Tenuivirus	nd	Tenuivirus	Phenuiviridae
AY284928.1	Rice_stripe_tenuivirus	Tenuivirus	nd	Tenuivirus	Phenuiviridae
AY284929.1	Rice_stripe_tenuivirus	Tenuivirus	nd	Tenuivirus	Phenuiviridae
AY284930.1	Rice_stripe_tenuivirus	Tenuivirus	nd	Tenuivirus	Phenuiviridae
AY284932.1	Rice_stripe_tenuivirus	Tenuivirus	nd	Tenuivirus	Phenuiviridae
AY284933.1	Rice_stripe_tenuivirus	Tenuivirus	nd	Tenuivirus	Phenuiviridae
AY284937.1	Rice_stripe_tenuivirus	Tenuivirus	nd	Tenuivirus	Phenuiviridae
AY284940.1	Rice_stripe_tenuivirus	Tenuivirus	nd	Tenuivirus	Phenuiviridae
AY284941.1	Rice_stripe_tenuivirus	Tenuivirus	nd	Tenuivirus	Phenuiviridae
AY284942.1	Rice_stripe_tenuivirus	Tenuivirus	nd	Tenuivirus	Phenuiviridae
AY284943.1	Rice_stripe_tenuivirus	Tenuivirus	nd	Tenuivirus	Phenuiviridae
AY284944.1	Rice_stripe_tenuivirus	Tenuivirus	nd	Tenuivirus	Phenuiviridae
AY284947.1	Rice_stripe_tenuivirus	Tenuivirus	nd	Tenuivirus	Phenuiviridae
AY286102.1	Rice_stripe_tenuivirus	Tenuivirus	nd	Tenuivirus	Phenuiviridae
AY286103.1	Rice_stripe_tenuivirus	Tenuivirus	nd	Tenuivirus	Phenuiviridae
AY286110.1	Rice_stripe_tenuivirus	Tenuivirus	nd	Tenuivirus	Phenuiviridae
AY286111.1	Rice_stripe_tenuivirus	Tenuivirus	nd	Tenuivirus	Phenuiviridae
AY286118.1	Rice_stripe_tenuivirus	Tenuivirus	nd	Tenuivirus	Phenuiviridae
AY286120.1	Rice_stripe_tenuivirus	Tenuivirus	nd	Tenuivirus	Phenuiviridae
AY289039.1	Rice_stripe_tenuivirus	Tenuivirus	nd	Tenuivirus	Phenuiviridae
AY289041.1	Rice_stripe_tenuivirus	Tenuivirus	nd	Tenuivirus	Phenuiviridae
AY289042.1	Rice_stripe_tenuivirus	Tenuivirus	nd	Tenuivirus	Phenuiviridae
AY289043.1	Rice_stripe_tenuivirus	Tenuivirus	nd	Tenuivirus	Phenuiviridae
AY289044.1	Rice_stripe_tenuivirus	Tenuivirus	nd	Tenuivirus	Phenuiviridae
AY289048.1	Rice_stripe_tenuivirus	Tenuivirus	nd	Tenuivirus	Phenuiviridae
AY289191.1	Citrus_leprosis_virus	nd	nd	Cilevirus	Kitaviridae
AY302568.1	Rice_dwarf_virus	Phytoreovirus	nd	Phytoreovirus	Reoviridae
AY305383.1	Rice_dwarf_virus	Phytoreovirus	nd	Phytoreovirus	Reoviridae
AY340219.1	Rice_dwarf_virus	Phytoreovirus	nd	Phytoreovirus	Reoviridae
AY372390.1	Citrus_exocortis_viroid	nd	nd	Pospiviroid	Pospiviroidae
AY372391.1	Citrus_exocortis_viroid	nd	nd	Pospiviroid	Pospiviroidae
AY372393.1	Citrus_exocortis_viroid	nd	nd	Pospiviroid	Pospiviroidae
AY372394.1	Potato_spindle_tuber_viroid	nd	nd	Pospiviroid	Pospiviroidae
AY372398.1	Potato_spindle_tuber_viroid	nd	nd	Pospiviroid	Pospiviroidae
AY379533.1	Hop_stunt_viroid	nd	nd	Hostuviroid	Pospiviroidae
AY379534.1	Hop_stunt_viroid	nd	nd	Hostuviroid	Pospiviroidae
AY450425.1	Cereal_yellow_dwarf_virus_RPV	Polerovirus	Luteoviridae	Polerovirus	Solemoviridae
AY450454.1	Barley_yellow_dwarf_virus_PAV	Luteovirus	Luteoviridae	Luteovirus	Tombusviridae
AY472081.1	Peanut_bud_necrosis_virus	Orthotospovirus	nd	Orthotospovirus	Tospoviridae
AY500881.1	Petunia_asteroid_mosaic_virus	Tombusvirus	nd	Tombusvirus	Tombusviridae
AY510133.1	Peanut_bud_necrosis_virus	Orthotospovirus	nd	Orthotospovirus	Tospoviridae
AY510134.1	Peanut_bud_necrosis_virus	Orthotospovirus	nd	Orthotospovirus	Tospoviridae
AY510135.1	Peanut_bud_necrosis_virus	Orthotospovirus	nd	Orthotospovirus	Tospoviridae
AY510138.1	Peanut_bud_necrosis_virus	Orthotospovirus	nd	Orthotospovirus	Tospoviridae
AY510139.1	Peanut_bud_necrosis_virus	Orthotospovirus	nd	Orthotospovirus	Tospoviridae
AY512647.1	Peanut_bud_necrosis_virus	Orthotospovirus	nd	Orthotospovirus	Tospoviridae
AY512649.1	Peanut_bud_necrosis_virus	Orthotospovirus	nd	Orthotospovirus	Tospoviridae
AY512650.1	Peanut_bud_necrosis_virus	Orthotospovirus	nd	Orthotospovirus	Tospoviridae
AY512651.1	Peanut_bud_necrosis_virus	Orthotospovirus	nd	Orthotospovirus	Tospoviridae
AY512652.1	Peanut_bud_necrosis_virus	Orthotospovirus	nd	Orthotospovirus	Tospoviridae
AY513267.1	Hop_stunt_viroid_-_citrus	nd	nd	Hostuviroid	Pospiviroidae
AY513268.1	Citrus_exocortis_viroid	nd	nd	Potyvirus	Potyviridae
AY514444.1	Citrus_exocortis_viroid	nd	nd	Pospiviroid	Pospiviroidae
AY514445.1	Citrus_exocortis_viroid	nd	nd	Pospiviroid	Pospiviroidae
AY514446.1	Citrus_exocortis_viroid	nd	nd	Pospiviroid	Pospiviroidae
AY514447.1	Citrus_exocortis_viroid	nd	nd	Pospiviroid	Pospiviroidae
AY517495.1	Citrus_exocortis_viroid	nd	nd	Pospiviroid	Pospiviroidae
AY523583.1	Citrus_exocortis_viroid	nd	nd	Pospiviroid	Pospiviroidae
AY523584.1	Citrus_exocortis_viroid	nd	nd	Pospiviroid	Pospiviroidae
AY529711.1	Peanut_bud_necrosis_virus	Orthotospovirus	nd	Orthotospovirus	Tospoviridae
AY529712.1	Peanut_bud_necrosis_virus	Orthotospovirus	nd	Orthotospovirus	Tospoviridae
AY529713.1	Peanut_bud_necrosis_virus	Orthotospovirus	nd	Orthotospovirus	Tospoviridae
AY529715.1	Peanut_bud_necrosis_virus	Orthotospovirus	nd	Orthotospovirus	Tospoviridae
AY532801.1	Potato_spindle_tuber_viroid	nd	nd	Pospiviroid	Pospiviroidae
AY532934.1	Hop_stunt_viroid	nd	nd	Hostuviroid	Pospiviroidae
AY540130.1	Barley_yellow_dwarf_virus	Luteovirus	Luteoviridae	nan	Solemoviridae
AY541038.1	Barley_yellow_dwarf_virus	Luteovirus	Luteoviridae	nan	Solemoviridae
AY541039.1	Barley_yellow_dwarf_virus_SGV	nd	nd	nan	Solemoviridae
AY546104.1	Tobacco_necrosis_virus_A	Alphanecrovirus	nd	Alphanecrovirus	Tombusviridae
AY579432.1	Tomato_bushy_stunt_virus	Tombusvirus	nd	Tombusvirus	Tombusviridae
AY587605.1	Maize_chlorotic_mottle_virus	Machlomovirus	nd	Machlomovirus	Tombusviridae
AY589576.1	Rice_dwarf_virus	Phytoreovirus	nd	Phytoreovirus	Reoviridae
AY589577.1	Rice_dwarf_virus	Phytoreovirus	nd	Phytoreovirus	Reoviridae
AY594203.1	Hop_stunt_viroid	nd	nd	Hostuviroid	Pospiviroidae
AY594207.1	Hop_stunt_viroid	nd	nd	Hostuviroid	Pospiviroidae
AY597378.1	Rice_stripe_tenuivirus	Tenuivirus	nd	Tenuivirus	Phenuiviridae
AY597379.1	Rice_stripe_tenuivirus	Tenuivirus	nd	Tenuivirus	Phenuiviridae
AY597384.1	Rice_stripe_tenuivirus	Tenuivirus	nd	Tenuivirus	Phenuiviridae
AY597387.1	Rice_stripe_tenuivirus	Tenuivirus	nd	Tenuivirus	Phenuiviridae
AY597391.1	Rice_stripe_tenuivirus	Tenuivirus	nd	Tenuivirus	Phenuiviridae
AY597393.1	Rice_stripe_tenuivirus	Tenuivirus	nd	Tenuivirus	Phenuiviridae
AY597394.1	Rice_stripe_tenuivirus	Tenuivirus	nd	Tenuivirus	Phenuiviridae
AY597396.1	Rice_stripe_tenuivirus	Tenuivirus	nd	Tenuivirus	Phenuiviridae
AY597403.1	Rice_stripe_tenuivirus	Tenuivirus	nd	Tenuivirus	Phenuiviridae
AY597405.1	Rice_stripe_tenuivirus	Tenuivirus	nd	Tenuivirus	Phenuiviridae
AY597406.1	Rice_stripe_tenuivirus	Tenuivirus	nd	Tenuivirus	Phenuiviridae
AY597407.1	Rice_stripe_tenuivirus	Tenuivirus	nd	Tenuivirus	Phenuiviridae
AY597408.1	Rice_stripe_tenuivirus	Tenuivirus	nd	Tenuivirus	Phenuiviridae
AY610954.1	Barley_yellow_dwarf_virus_GAV	Luteovirus	Luteoviridae	nan	Solemoviridae
AY616760.1	Olive_mild_mosaic_virus	Alphanecrovirus	nd	Alphanecrovirus	Tombusviridae
AY618562.1	Peanut_bud_necrosis_virus	Orthotospovirus	nd	Orthotospovirus	Tospoviridae
AY618563.1	Peanut_bud_necrosis_virus	Orthotospovirus	nd	Orthotospovirus	Tospoviridae
AY618564.1	Peanut_bud_necrosis_virus	Orthotospovirus	nd	Orthotospovirus	Tospoviridae
AY618566.1	Peanut_bud_necrosis_virus	Orthotospovirus	nd	Orthotospovirus	Tospoviridae
AY618567.1	Peanut_bud_necrosis_virus	Orthotospovirus	nd	Orthotospovirus	Tospoviridae
AY654892.1	Citrus_psorosis_virus	Ophiovirus	nd	Ophiovirus	Aspiviridae
AY654893.1	Citrus_psorosis_virus	Ophiovirus	nd	Ophiovirus	Aspiviridae
AY654894.1	Citrus_psorosis_virus	Ophiovirus	nd	Ophiovirus	Aspiviridae
AY671952.1	Citrus_exocortis_viroid	nd	nd	Pospiviroid	Pospiviroidae
AY671953.1	Citrus_exocortis_viroid	nd	nd	Pospiviroid	Pospiviroidae
AY671954.1	Citrus_exocortis_viroid	nd	nd	Pospiviroid	Pospiviroidae
AY671955.1	Citrus_exocortis_viroid	nd	nd	Pospiviroid	Pospiviroidae
AY671956.1	Citrus_exocortis_viroid	nd	nd	Pospiviroid	Pospiviroidae
AY671957.1	Citrus_exocortis_viroid	nd	nd	Pospiviroid	Pospiviroidae
AY673974.1	Potato_spindle_tuber_viroid	nd	nd	Pospiviroid	Pospiviroidae
AY674964.1	Taro_vein_chlorosis_nucleorhabdovirus	Nucleorhabdovirus	nd	Alphanucleorhabdovirus	Rhabdoviridae
AY685181.1	Peach_latent_mosaic_viroid	nd	nd	Pelamoviroid	Avsunviroidae
AY697863.1	Grapevine_leafroll-associated_virus_2	Closterovirus	Closteroviridae	Ampelovirus	Closteroviridae
AY735994.1	Hop_stunt_viroid	nd	nd	Hostuviroid	Pospiviroidae
AY775324.1	Impatiens_necrotic_spot_virus	Orthotospovirus	nd	Orthotospovirus	Tospoviridae
AY847464.1	Rice_dwarf_virus	Phytoreovirus	nd	Phytoreovirus	Reoviridae
AY855920.1	Barley_yellow_dwarf_virus_PAV	Luteovirus	Luteoviridae	Luteovirus	Tombusviridae
AY860978.1	Strawberry_latent_ringspot_virus	nd	nd	nan	Secoviridae
AY860979.1	Strawberry_latent_ringspot_virus	nd	nd	nan	Secoviridae
AY860980.1	Strawberry_latent_ringspot_virus_satellite_RNA	nd	nd	nan	Secoviridae
AY879231.1	Barley_yellow_dwarf_virus_PAV	Luteovirus	Luteoviridae	Luteovirus	Tombusviridae
AY881628.1	Grapevine_leafroll-associated_virus_2	Closterovirus	Closteroviridae	Ampelovirus	Closteroviridae
AY882001.1	Peanut_bud_necrosis_virus	Orthotospovirus	nd	Orthotospovirus	Tospoviridae
AY882002.1	Peanut_bud_necrosis_virus	Orthotospovirus	nd	Orthotospovirus	Tospoviridae
AY882003.1	Peanut_bud_necrosis_virus	Orthotospovirus	nd	Orthotospovirus	Tospoviridae
AY882005.1	Peanut_bud_necrosis_virus	Orthotospovirus	nd	Orthotospovirus	Tospoviridae
AY882006.1	Peanut_bud_necrosis_virus	Orthotospovirus	nd	Orthotospovirus	Tospoviridae
AY882007.1	Peanut_bud_necrosis_virus	Orthotospovirus	nd	Orthotospovirus	Tospoviridae
AY926496.1	Barley_yellow_dwarf_virus_PAV	Luteovirus	Luteoviridae	Luteovirus	Tombusviridae
AY937186.1	Potato_spindle_tuber_viroid	nd	nd	Pospiviroid	Pospiviroidae
AY937190.1	Potato_spindle_tuber_viroid	nd	nd	Pospiviroid	Pospiviroidae
AY973277.1	Rice_stripe_tenuivirus	Tenuivirus	nd	Tenuivirus	Phenuiviridae
AY973278.1	Rice_stripe_tenuivirus	Tenuivirus	nd	Tenuivirus	Phenuiviridae
AY973279.1	Rice_stripe_tenuivirus	Tenuivirus	nd	Tenuivirus	Phenuiviridae
AY973280.1	Rice_stripe_tenuivirus	Tenuivirus	nd	Tenuivirus	Phenuiviridae
AY973284.1	Rice_stripe_tenuivirus	Tenuivirus	nd	Tenuivirus	Phenuiviridae
AY973285.1	Rice_stripe_tenuivirus	Tenuivirus	nd	Tenuivirus	Phenuiviridae
AY973286.1	Rice_stripe_tenuivirus	Tenuivirus	nd	Tenuivirus	Phenuiviridae
AY973287.1	Rice_stripe_tenuivirus	Tenuivirus	nd	Tenuivirus	Phenuiviridae
AY973294.1	Rice_stripe_tenuivirus	Tenuivirus	nd	Tenuivirus	Phenuiviridae
AY973296.1	Rice_stripe_tenuivirus	Tenuivirus	nd	Tenuivirus	Phenuiviridae
AY973299.1	Rice_stripe_tenuivirus	Tenuivirus	nd	Tenuivirus	Phenuiviridae
AY973300.1	Rice_stripe_tenuivirus	Tenuivirus	nd	Tenuivirus	Phenuiviridae
AY973301.1	Rice_stripe_tenuivirus	Tenuivirus	nd	Tenuivirus	Phenuiviridae
AY973302.1	Rice_stripe_tenuivirus	Tenuivirus	nd	Tenuivirus	Phenuiviridae
AY973304.1	Rice_stripe_tenuivirus	Tenuivirus	nd	Tenuivirus	Phenuiviridae
AY973307.1	Rice_stripe_tenuivirus	Tenuivirus	nd	Tenuivirus	Phenuiviridae
AY973553.1	Rice_stripe_tenuivirus	Tenuivirus	nd	Tenuivirus	Phenuiviridae
AY973554.1	Rice_stripe_tenuivirus	Tenuivirus	nd	Tenuivirus	Phenuiviridae
AY973555.1	Rice_stripe_tenuivirus	Tenuivirus	nd	Tenuivirus	Phenuiviridae
AY973556.1	Rice_stripe_tenuivirus	Tenuivirus	nd	Tenuivirus	Phenuiviridae
AY973557.1	Rice_stripe_tenuivirus	Tenuivirus	nd	Tenuivirus	Phenuiviridae
AY973558.1	Rice_stripe_tenuivirus	Tenuivirus	nd	Tenuivirus	Phenuiviridae
AY994131.1	Rice_stripe_tenuivirus	Tenuivirus	nd	Tenuivirus	Phenuiviridae
AY994133.1	Rice_stripe_tenuivirus	Tenuivirus	nd	Tenuivirus	Phenuiviridae
AY994137.1	Rice_stripe_tenuivirus	Tenuivirus	nd	Tenuivirus	Phenuiviridae
AY999689.1	Rice_stripe_tenuivirus	Tenuivirus	nd	Tenuivirus	Phenuiviridae
D00465.1	Rice_dwarf_virus	Phytoreovirus	nd	Phytoreovirus	Reoviridae
D00536.1	Rice_dwarf_virus	Phytoreovirus	nd	Phytoreovirus	Reoviridae
D00606.2	Rice_black_streaked_dwarf_virus	Fijivirus	nd	Fijivirus	Reoviridae
D00607.1	Rice_dwarf_virus	Phytoreovirus	nd	Phytoreovirus	Reoviridae
D00608.1	Rice_dwarf_virus	Phytoreovirus	nd	Phytoreovirus	Reoviridae
D00639.1	Rice_dwarf_virus	Phytoreovirus	nd	Phytoreovirus	Reoviridae
D00942.1	Tobacco_necrosis_virus_D	Betanecrovirus	nd	Betanecrovirus	Tombusviridae
D01039.1	Rice_stripe_tenuivirus	Tenuivirus	nd	Tenuivirus	Phenuiviridae
D01094.1	Rice_stripe_tenuivirus	Tenuivirus	nd	Tenuivirus	Phenuiviridae
D10218.1	Rice_dwarf_virus	Phytoreovirus	nd	Phytoreovirus	Reoviridae
D10219.1	Rice_dwarf_virus	Phytoreovirus	nd	Phytoreovirus	Reoviridae
D10220.1	Rice_dwarf_virus	Phytoreovirus	nd	Phytoreovirus	Reoviridae
D10221.1	Rice_dwarf_virus	Phytoreovirus	nd	Phytoreovirus	Reoviridae
D10222.1	Rice_dwarf_virus	Phytoreovirus	nd	Phytoreovirus	Reoviridae
D10249.1	Rice_dwarf_virus	Phytoreovirus	nd	Phytoreovirus	Reoviridae
D11028.1	Barley_yellow_dwarf_virus_(ISOLATE_MAV-PS1)	Luteovirus	Luteoviridae	nan	Solemoviridae
D11032.1	Barley_yellow_dwarf_virus_(ISOLATE_P-PAV)	Luteovirus	Luteoviridae	nan	Solemoviridae
D11369.1	Rice_dwarf_virus	Phytoreovirus	nd	Phytoreovirus	Reoviridae
D13404.1	Rice_dwarf_virus	Phytoreovirus	nd	Phytoreovirus	Reoviridae
D13753.1	Potato_leafroll_virus	Polerovirus	Luteoviridae	Polerovirus	Solemoviridae
D13773.1	Rice_dwarf_virus	Phytoreovirus	nd	Phytoreovirus	Reoviridae
D13787.1	Rice_stripe_tenuivirus	Tenuivirus	nd	Tenuivirus	Phenuiviridae
D85783.1	Barley_yellow_dwarf_virus_PAV	Luteovirus	Luteoviridae	Luteovirus	Tombusviridae
D90033.1	Rice_dwarf_virus	Phytoreovirus	nd	Phytoreovirus	Reoviridae
D90198.1	Rice_dwarf_virus	Phytoreovirus	nd	Phytoreovirus	Reoviridae
D90200.1	Rice_dwarf_virus	Phytoreovirus	nd	Phytoreovirus	Reoviridae
DM147546.1	Rice_dwarf_virus	Phytoreovirus	nd	Phytoreovirus	Reoviridae
DQ014515.1	Hop_stunt_viroid	nd	nd	Hostuviroid	Pospiviroidae
DQ014516.1	Hop_stunt_viroid	nd	nd	Hostuviroid	Pospiviroidae
DQ014517.1	Hop_stunt_viroid	nd	nd	Hostuviroid	Pospiviroidae
DQ026305.1	Strawberry_latent_ringspot_virus	nd	nd	nan	Secoviridae
DQ058467.1	Rice_stripe_tenuivirus	Tenuivirus	nd	Tenuivirus	Phenuiviridae
DQ079609.1	Barley_yellow_dwarf_virus_PAV	Luteovirus	Luteoviridae	Luteovirus	Tombusviridae
DQ083996.1	Olive_latent_virus_1	Alphanecrovirus	nd	Alphanecrovirus	Tombusviridae
DQ094295.1	Citrus_exocortis_viroid	nd	nd	Pospiviroid	Pospiviroidae
DQ094296.1	Citrus_exocortis_viroid	nd	nd	Pospiviroid	Pospiviroidae
DQ094297.1	Citrus_exocortis_viroid	nd	nd	Pospiviroid	Pospiviroidae
DQ108406.1	Rice_stripe_tenuivirus	Tenuivirus	nd	Tenuivirus	Phenuiviridae
DQ115528.1	Barley_yellow_dwarf_virus_MAV	Luteovirus	Luteoviridae	Luteovirus	Tombusviridae
DQ115533.1	Barley_yellow_dwarf_virus_MAV	Luteovirus	Luteoviridae	Luteovirus	Tombusviridae
DQ118372.1	Barley_yellow_dwarf_virus_PAV	Luteovirus	Luteoviridae	Luteovirus	Tombusviridae
DQ186554.1	Maize_Iranian_mosaic_nucleorhabdovirus	Nucleorhabdovirus	nd	Alphanucleorhabdovirus	Rhabdoviridae
DQ222043.1	Peach_latent_mosaic_viroid	nd	nd	Pelamoviroid	Avsunviroidae
DQ222044.1	Peach_latent_mosaic_viroid	nd	nd	Pelamoviroid	Avsunviroidae
DQ222045.1	Peach_latent_mosaic_viroid	nd	nd	Pelamoviroid	Avsunviroidae
DQ222046.1	Peach_latent_mosaic_viroid	nd	nd	Pelamoviroid	Avsunviroidae
DQ222047.1	Peach_latent_mosaic_viroid	nd	nd	Pelamoviroid	Avsunviroidae
DQ222048.1	Peach_latent_mosaic_viroid	nd	nd	Pelamoviroid	Avsunviroidae
DQ222053.1	Peach_latent_mosaic_viroid	nd	nd	Pelamoviroid	Avsunviroidae
DQ222054.1	Peach_latent_mosaic_viroid	nd	nd	Pelamoviroid	Avsunviroidae
DQ222055.1	Peach_latent_mosaic_viroid	nd	nd	Pelamoviroid	Avsunviroidae
DQ222056.1	Peach_latent_mosaic_viroid	nd	nd	Pelamoviroid	Avsunviroidae
DQ222058.1	Peach_latent_mosaic_viroid	nd	nd	Pelamoviroid	Avsunviroidae
DQ222059.1	Peach_latent_mosaic_viroid	nd	nd	Pelamoviroid	Avsunviroidae
DQ222060.1	Peach_latent_mosaic_viroid	nd	nd	Pelamoviroid	Avsunviroidae
DQ222061.1	Peach_latent_mosaic_viroid	nd	nd	Pelamoviroid	Avsunviroidae
DQ222067.1	Peach_latent_mosaic_viroid	nd	nd	Pelamoviroid	Avsunviroidae
DQ222070.1	Peach_latent_mosaic_viroid	nd	nd	Pelamoviroid	Avsunviroidae
DQ222071.1	Peach_latent_mosaic_viroid	nd	nd	Pelamoviroid	Avsunviroidae
DQ222072.1	Peach_latent_mosaic_viroid	nd	nd	Pelamoviroid	Avsunviroidae
DQ222074.1	Peach_latent_mosaic_viroid	nd	nd	Pelamoviroid	Avsunviroidae
DQ222075.1	Peach_latent_mosaic_viroid	nd	nd	Pelamoviroid	Avsunviroidae
DQ222076.1	Peach_latent_mosaic_viroid	nd	nd	Pelamoviroid	Avsunviroidae
DQ222078.1	Peach_latent_mosaic_viroid	nd	nd	Pelamoviroid	Avsunviroidae
DQ222079.1	Peach_latent_mosaic_viroid	nd	nd	Pelamoviroid	Avsunviroidae
DQ222081.1	Peach_latent_mosaic_viroid	nd	nd	Pelamoviroid	Avsunviroidae
DQ222083.1	Peach_latent_mosaic_viroid	nd	nd	Pelamoviroid	Avsunviroidae
DQ222085.1	Peach_latent_mosaic_viroid	nd	nd	Pelamoviroid	Avsunviroidae
DQ222087.1	Peach_latent_mosaic_viroid	nd	nd	Pelamoviroid	Avsunviroidae
DQ222090.1	Peach_latent_mosaic_viroid	nd	nd	Pelamoviroid	Avsunviroidae
DQ222092.1	Peach_latent_mosaic_viroid	nd	nd	Pelamoviroid	Avsunviroidae
DQ222093.1	Peach_latent_mosaic_viroid	nd	nd	Pelamoviroid	Avsunviroidae
DQ222094.1	Peach_latent_mosaic_viroid	nd	nd	Pelamoviroid	Avsunviroidae
DQ222095.1	Peach_latent_mosaic_viroid	nd	nd	Pelamoviroid	Avsunviroidae
DQ222097.1	Peach_latent_mosaic_viroid	nd	nd	Pelamoviroid	Avsunviroidae
DQ222098.1	Peach_latent_mosaic_viroid	nd	nd	Pelamoviroid	Avsunviroidae
DQ222099.1	Peach_latent_mosaic_viroid	nd	nd	Pelamoviroid	Avsunviroidae
DQ222100.1	Peach_latent_mosaic_viroid	nd	nd	Pelamoviroid	Avsunviroidae
DQ222101.1	Peach_latent_mosaic_viroid	nd	nd	Pelamoviroid	Avsunviroidae
DQ222102.1	Peach_latent_mosaic_viroid	nd	nd	Pelamoviroid	Avsunviroidae
DQ272491.1	Citrus_leprosis_virus	nd	nd	Cilevirus	Kitaviridae
DQ286376.1	Barley_yellow_dwarf_virus_PAV	Luteovirus	Luteoviridae	Luteovirus	Tombusviridae
DQ286377.1	Barley_yellow_dwarf_virus_PAV	Luteovirus	Luteoviridae	Luteovirus	Tombusviridae
DQ286378.1	Barley_yellow_dwarf_virus_PAV	Luteovirus	Luteoviridae	Luteovirus	Tombusviridae
DQ286379.1	Barley_yellow_dwarf_virus_PAV	Luteovirus	Luteoviridae	Luteovirus	Tombusviridae
DQ286380.1	Barley_yellow_dwarf_virus_PAS	Luteovirus	Luteoviridae	Luteovirus	Tombusviridae
DQ286382.1	Barley_yellow_dwarf_virus_PAS	Luteovirus	Luteoviridae	Luteovirus	Tombusviridae
DQ286384.1	Barley_yellow_dwarf_virus_PAS	Luteovirus	Luteoviridae	Luteovirus	Tombusviridae
DQ286386.1	Barley_yellow_dwarf_virus_PAS	Luteovirus	Luteoviridae	Luteovirus	Tombusviridae
DQ286725.2	Grapevine_leafroll-associated_virus_2	Closterovirus	Closteroviridae	Ampelovirus	Closteroviridae
DQ299154.1	Rice_stripe_tenuivirus	Tenuivirus	nd	Tenuivirus	Phenuiviridae
DQ299156.1	Rice_stripe_tenuivirus	Tenuivirus	nd	Tenuivirus	Phenuiviridae
DQ299165.1	Rice_stripe_tenuivirus	Tenuivirus	nd	Tenuivirus	Phenuiviridae
DQ299171.1	Rice_stripe_tenuivirus	Tenuivirus	nd	Tenuivirus	Phenuiviridae
DQ302795.1	Rice_stripe_tenuivirus	Tenuivirus	nd	Tenuivirus	Phenuiviridae
DQ302796.1	Rice_stripe_tenuivirus	Tenuivirus	nd	Tenuivirus	Phenuiviridae
DQ304108.1	Citrus_psorosis_virus	Ophiovirus	nd	Ophiovirus	Aspiviridae
DQ314592.1	Grapevine_leafroll-associated_virus_2	Closterovirus	Closteroviridae	Ampelovirus	Closteroviridae
DQ314594.1	Grapevine_leafroll-associated_virus_2	Closterovirus	Closteroviridae	Ampelovirus	Closteroviridae
DQ318792.1	Citrus_exocortis_viroid	nd	nd	Potyvirus	Potyviridae
DQ318793.1	Citrus_exocortis_viroid	nd	nd	Potyvirus	Potyviridae
DQ324374.1	Strawberry_latent_ringspot_virus	nd	nd	nan	Secoviridae
DQ324376.2	Strawberry_latent_ringspot_virus	nd	nd	nan	Secoviridae
DQ324466.1	Maize_red_stripe_virus	nd	nd	Emaravirus	Fimoviridae
DQ328318.1	Peanut_bud_necrosis_virus	Orthotospovirus	nd	Orthotospovirus	Tospoviridae
DQ333942.1	Rice_stripe_tenuivirus	Tenuivirus	nd	Tenuivirus	Phenuiviridae
DQ333943.1	Rice_stripe_tenuivirus	Tenuivirus	nd	Tenuivirus	Phenuiviridae
DQ333944.1	Rice_stripe_tenuivirus	Tenuivirus	nd	Tenuivirus	Phenuiviridae
DQ333945.1	Rice_stripe_tenuivirus	Tenuivirus	nd	Tenuivirus	Phenuiviridae
DQ362907.1	Apple_scar_skin_viroid	nd	nd	Apscaviroid	Pospiviroidae
DQ371435.1	Hop_stunt_viroid	nd	nd	Hostuviroid	Pospiviroidae
DQ375811.1	Peanut_bud_necrosis_virus	Orthotospovirus	nd	Orthotospovirus	Tospoviridae
DQ400342.1	Citrus_exocortis_viroid	nd	nd	Pospiviroid	Pospiviroidae
DQ425094.1	Impatiens_necrotic_spot_virus	Orthotospovirus	nd	Orthotospovirus	Tospoviridae
DQ425095.1	Impatiens_necrotic_spot_virus	Orthotospovirus	nd	Orthotospovirus	Tospoviridae
DQ425096.1	Impatiens_necrotic_spot_virus	Orthotospovirus	nd	Orthotospovirus	Tospoviridae
DQ431991.1	Citrus_exocortis_viroid	nd	nd	Pospiviroid	Pospiviroidae
DQ431992.1	Citrus_exocortis_viroid	nd	nd	Pospiviroid	Pospiviroidae
DQ431993.1	Citrus_exocortis_viroid	nd	nd	Pospiviroid	Pospiviroidae
DQ431994.1	Citrus_exocortis_viroid	nd	nd	Pospiviroid	Pospiviroidae
DQ431995.1	Citrus_exocortis_viroid	nd	nd	Pospiviroid	Pospiviroidae
DQ431996.1	Citrus_exocortis_viroid	nd	nd	Pospiviroid	Pospiviroidae
DQ444473.1	Citrus_exocortis_viroid	nd	nd	Pospiviroid	Pospiviroidae
DQ444474.1	Citrus_exocortis_viroid	nd	nd	Pospiviroid	Pospiviroidae
DQ444475.1	Hop_stunt_viroid	nd	nd	Hostuviroid	Pospiviroidae
DQ444476.1	Hop_stunt_viroid	nd	nd	Hostuviroid	Pospiviroidae
DQ471994.1	Citrus_exocortis_viroid	nd	nd	Pospiviroid	Pospiviroidae
DQ471996.1	Citrus_exocortis_viroid	nd	nd	Pospiviroid	Pospiviroidae
DQ471997.1	Hop_stunt_viroid	nd	nd	Hostuviroid	Pospiviroidae
DQ523597.1	Impatiens_necrotic_spot_virus	Orthotospovirus	nd	Orthotospovirus	Tospoviridae
DQ523598.1	Impatiens_necrotic_spot_virus	Orthotospovirus	nd	Orthotospovirus	Tospoviridae
DQ535182.1	Barley_yellow_dwarf_virus_PAV	Luteovirus	Luteoviridae	Luteovirus	Tombusviridae
DQ631853.1	Barley_yellow_dwarf_virus_PAV	Luteovirus	Luteoviridae	Luteovirus	Tombusviridae
DQ631855.1	Barley_yellow_dwarf_virus_PAV	Luteovirus	Luteoviridae	Luteovirus	Tombusviridae
DQ655700.1	Sweet_potato_leaf_speckling_virus	nd	nd	nan	Solemoviridae
DQ663763.2	Petunia_asteroid_mosaic_virus	Tombusvirus	nd	Tombusvirus	Tombusviridae
DQ680114.1	Barley_yellow_dwarf_virus_MAV	Luteovirus	Luteoviridae	Luteovirus	Tombusviridae
DQ680120.1	Barley_yellow_dwarf_virus_MAV	Luteovirus	Luteoviridae	Luteovirus	Tombusviridae
DQ680126.1	Barley_yellow_dwarf_virus_MAV	Luteovirus	Luteoviridae	Luteovirus	Tombusviridae
DQ680131.1	Barley_yellow_dwarf_virus_MAV	Luteovirus	Luteoviridae	Luteovirus	Tombusviridae
DQ680133.1	Barley_yellow_dwarf_virus_MAV	Luteovirus	Luteoviridae	Luteovirus	Tombusviridae
DQ680134.1	Barley_yellow_dwarf_virus_MAV	Luteovirus	Luteoviridae	Luteovirus	Tombusviridae
DQ680688.1	Peach_latent_mosaic_viroid	nd	nd	Pelamoviroid	Avsunviroidae
DQ680689.1	Peach_latent_mosaic_viroid	nd	nd	Pelamoviroid	Avsunviroidae
DQ680692.1	Peach_latent_mosaic_viroid	nd	nd	Pelamoviroid	Avsunviroidae
DQ680693.1	Peach_latent_mosaic_viroid	nd	nd	Pelamoviroid	Avsunviroidae
DQ680695.1	Peach_latent_mosaic_viroid	nd	nd	Pelamoviroid	Avsunviroidae
DQ680697.1	Peach_latent_mosaic_viroid	nd	nd	Pelamoviroid	Avsunviroidae
DQ680702.1	Peach_latent_mosaic_viroid	nd	nd	Pelamoviroid	Avsunviroidae
DQ680703.1	Peach_latent_mosaic_viroid	nd	nd	Pelamoviroid	Avsunviroidae
DQ680704.1	Peach_latent_mosaic_viroid	nd	nd	Pelamoviroid	Avsunviroidae
DQ680706.1	Peach_latent_mosaic_viroid	nd	nd	Pelamoviroid	Avsunviroidae
DQ680708.1	Peach_latent_mosaic_viroid	nd	nd	Pelamoviroid	Avsunviroidae
DQ680714.1	Peach_latent_mosaic_viroid	nd	nd	Pelamoviroid	Avsunviroidae
DQ680715.1	Peach_latent_mosaic_viroid	nd	nd	Pelamoviroid	Avsunviroidae
DQ680716.1	Peach_latent_mosaic_viroid	nd	nd	Pelamoviroid	Avsunviroidae
DQ680718.1	Peach_latent_mosaic_viroid	nd	nd	Pelamoviroid	Avsunviroidae
DQ680719.1	Peach_latent_mosaic_viroid	nd	nd	Pelamoviroid	Avsunviroidae
DQ680722.1	Peach_latent_mosaic_viroid	nd	nd	Pelamoviroid	Avsunviroidae
DQ680724.1	Peach_latent_mosaic_viroid	nd	nd	Pelamoviroid	Avsunviroidae
DQ680730.1	Peach_latent_mosaic_viroid	nd	nd	Pelamoviroid	Avsunviroidae
DQ680732.1	Peach_latent_mosaic_viroid	nd	nd	Pelamoviroid	Avsunviroidae
DQ680733.1	Peach_latent_mosaic_viroid	nd	nd	Pelamoviroid	Avsunviroidae
DQ680734.1	Peach_latent_mosaic_viroid	nd	nd	Pelamoviroid	Avsunviroidae
DQ680735.1	Peach_latent_mosaic_viroid	nd	nd	Pelamoviroid	Avsunviroidae
DQ680736.1	Peach_latent_mosaic_viroid	nd	nd	Pelamoviroid	Avsunviroidae
DQ680737.1	Peach_latent_mosaic_viroid	nd	nd	Pelamoviroid	Avsunviroidae
DQ680738.1	Peach_latent_mosaic_viroid	nd	nd	Pelamoviroid	Avsunviroidae
DQ680739.1	Peach_latent_mosaic_viroid	nd	nd	Pelamoviroid	Avsunviroidae
DQ680740.1	Peach_latent_mosaic_viroid	nd	nd	Pelamoviroid	Avsunviroidae
DQ680741.1	Peach_latent_mosaic_viroid	nd	nd	Pelamoviroid	Avsunviroidae
DQ680743.1	Peach_latent_mosaic_viroid	nd	nd	Pelamoviroid	Avsunviroidae
DQ680745.1	Peach_latent_mosaic_viroid	nd	nd	Pelamoviroid	Avsunviroidae
DQ680746.1	Peach_latent_mosaic_viroid	nd	nd	Pelamoviroid	Avsunviroidae
DQ680747.1	Peach_latent_mosaic_viroid	nd	nd	Pelamoviroid	Avsunviroidae
DQ680748.1	Peach_latent_mosaic_viroid	nd	nd	Pelamoviroid	Avsunviroidae
DQ680749.1	Peach_latent_mosaic_viroid	nd	nd	Pelamoviroid	Avsunviroidae
DQ680752.1	Peach_latent_mosaic_viroid	nd	nd	Pelamoviroid	Avsunviroidae
DQ680756.1	Peach_latent_mosaic_viroid	nd	nd	Pelamoviroid	Avsunviroidae
DQ680759.1	Peach_latent_mosaic_viroid	nd	nd	Pelamoviroid	Avsunviroidae
DQ680761.1	Peach_latent_mosaic_viroid	nd	nd	Pelamoviroid	Avsunviroidae
DQ680764.1	Peach_latent_mosaic_viroid	nd	nd	Pelamoviroid	Avsunviroidae
DQ680765.1	Peach_latent_mosaic_viroid	nd	nd	Pelamoviroid	Avsunviroidae
DQ680766.1	Peach_latent_mosaic_viroid	nd	nd	Pelamoviroid	Avsunviroidae
DQ680770.1	Peach_latent_mosaic_viroid	nd	nd	Pelamoviroid	Avsunviroidae
DQ680771.1	Peach_latent_mosaic_viroid	nd	nd	Pelamoviroid	Avsunviroidae
DQ680772.1	Peach_latent_mosaic_viroid	nd	nd	Pelamoviroid	Avsunviroidae
DQ680773.1	Peach_latent_mosaic_viroid	nd	nd	Pelamoviroid	Avsunviroidae
DQ680774.1	Peach_latent_mosaic_viroid	nd	nd	Pelamoviroid	Avsunviroidae
DQ680775.1	Peach_latent_mosaic_viroid	nd	nd	Pelamoviroid	Avsunviroidae
DQ680776.1	Peach_latent_mosaic_viroid	nd	nd	Pelamoviroid	Avsunviroidae
DQ680777.1	Peach_latent_mosaic_viroid	nd	nd	Pelamoviroid	Avsunviroidae
DQ680780.1	Peach_latent_mosaic_viroid	nd	nd	Pelamoviroid	Avsunviroidae
DQ680781.1	Peach_latent_mosaic_viroid	nd	nd	Pelamoviroid	Avsunviroidae
DQ680782.1	Peach_latent_mosaic_viroid	nd	nd	Pelamoviroid	Avsunviroidae
DQ680784.1	Peach_latent_mosaic_viroid	nd	nd	Pelamoviroid	Avsunviroidae
DQ680785.1	Peach_latent_mosaic_viroid	nd	nd	Pelamoviroid	Avsunviroidae
DQ680786.1	Peach_latent_mosaic_viroid	nd	nd	Pelamoviroid	Avsunviroidae
DQ680788.1	Peach_latent_mosaic_viroid	nd	nd	Pelamoviroid	Avsunviroidae
DQ680790.1	Peach_latent_mosaic_viroid	nd	nd	Pelamoviroid	Avsunviroidae
DQ680791.1	Peach_latent_mosaic_viroid	nd	nd	Pelamoviroid	Avsunviroidae
DQ680792.1	Peach_latent_mosaic_viroid	nd	nd	Pelamoviroid	Avsunviroidae
DQ680793.1	Peach_latent_mosaic_viroid	nd	nd	Pelamoviroid	Avsunviroidae
DQ680795.1	Peach_latent_mosaic_viroid	nd	nd	Pelamoviroid	Avsunviroidae
DQ680796.1	Peach_latent_mosaic_viroid	nd	nd	Pelamoviroid	Avsunviroidae
DQ680797.1	Peach_latent_mosaic_viroid	nd	nd	Pelamoviroid	Avsunviroidae
DQ680798.1	Peach_latent_mosaic_viroid	nd	nd	Pelamoviroid	Avsunviroidae
DQ680799.1	Peach_latent_mosaic_viroid	nd	nd	Pelamoviroid	Avsunviroidae
DQ680800.1	Peach_latent_mosaic_viroid	nd	nd	Pelamoviroid	Avsunviroidae
DQ680801.1	Peach_latent_mosaic_viroid	nd	nd	Pelamoviroid	Avsunviroidae
DQ680803.1	Peach_latent_mosaic_viroid	nd	nd	Pelamoviroid	Avsunviroidae
DQ680804.1	Peach_latent_mosaic_viroid	nd	nd	Pelamoviroid	Avsunviroidae
DQ680805.1	Peach_latent_mosaic_viroid	nd	nd	Pelamoviroid	Avsunviroidae
DQ680806.1	Peach_latent_mosaic_viroid	nd	nd	Pelamoviroid	Avsunviroidae
DQ831486.1	Citrus_exocortis_viroid	nd	nd	Pospiviroid	Pospiviroidae
DQ839564.1	Peach_latent_mosaic_viroid	nd	nd	Pelamoviroid	Avsunviroidae
DQ839565.1	Peach_latent_mosaic_viroid	nd	nd	Pelamoviroid	Avsunviroidae
DQ846884.1	Citrus_exocortis_viroid	nd	nd	Pospiviroid	Pospiviroidae
DQ907034.1	Barley_yellow_dwarf_virus_PAS	Luteovirus	Luteoviridae	Luteovirus	Tombusviridae
DQ907070.1	Barley_yellow_dwarf_virus_PAS	Luteovirus	Luteoviridae	Luteovirus	Tombusviridae
DQ907110.1	Barley_yellow_dwarf_virus_PAS	Luteovirus	Luteoviridae	Luteovirus	Tombusviridae
E03051.1	Satellite_tobacco_mosaic_virus	Virtovirus	nd	Virtovirus	Sarthroviridae
E29033.1	Apple_fruit_crinkle_viroid	nd	nd	Apscaviroid	Pospiviroidae
EF012719.1	Grapevine_leafroll-associated_virus_2	Closterovirus	Closteroviridae	Ampelovirus	Closteroviridae
EF012721.1	Grapevine_leafroll-associated_virus_2	Closterovirus	Closteroviridae	Ampelovirus	Closteroviridae
EF043235.1	Barley_yellow_dwarf_virus_PAV	Luteovirus	Luteoviridae	Luteovirus	Tombusviridae
EF076825.1	Hop_stunt_viroid	nd	nd	Hostuviroid	Pospiviroidae
EF076826.1	Hop_stunt_viroid	nd	nd	Hostuviroid	Pospiviroidae
EF076830.1	Hop_stunt_viroid	nd	nd	Hostuviroid	Pospiviroidae
EF076832.1	Hop_stunt_viroid	nd	nd	Hostuviroid	Pospiviroidae
EF080842.1	Hop_stunt_viroid	nd	nd	Hostuviroid	Pospiviroidae
EF080849.1	Hop_stunt_viroid	nd	nd	Hostuviroid	Pospiviroidae
EF080850.1	Hop_stunt_viroid	nd	nd	Hostuviroid	Pospiviroidae
EF080854.1	Hop_stunt_viroid	nd	nd	Hostuviroid	Pospiviroidae
EF088660.1	Apple_dimple_fruit_viroid	nd	nd	Apscaviroid	Pospiviroidae
EF088663.1	Apple_dimple_fruit_viroid	nd	nd	Apscaviroid	Pospiviroidae
EF093187.1	Grapevine_leafroll-associated_virus_7	Velarivirus	Closteroviridae	Ampelovirus	Closteroviridae
EF103906.1	Grapevine_leafroll-associated_virus_2	Closterovirus	Closteroviridae	Ampelovirus	Closteroviridae
EF103907.1	Grapevine_leafroll-associated_virus_2	Closterovirus	Closteroviridae	Ampelovirus	Closteroviridae
EF103908.1	Grapevine_leafroll-associated_virus_2	Closterovirus	Closteroviridae	Ampelovirus	Closteroviridae
EF103909.1	Grapevine_leafroll-associated_virus_2	Closterovirus	Closteroviridae	Ampelovirus	Closteroviridae
EF118023.1	Grapevine_leafroll-associated_virus_2	Closterovirus	Closteroviridae	Ampelovirus	Closteroviridae
EF118031.1	Grapevine_leafroll-associated_virus_2	Closterovirus	Closteroviridae	Ampelovirus	Closteroviridae
EF121376.1	Rice_stripe_tenuivirus	Tenuivirus	nd	Tenuivirus	Phenuiviridae
EF122994.1	Grapevine_leafroll-associated_virus_2	Closterovirus	Closteroviridae	Ampelovirus	Closteroviridae
EF123001.1	Grapevine_leafroll-associated_virus_2	Closterovirus	Closteroviridae	Ampelovirus	Closteroviridae
EF123003.1	Grapevine_leafroll-associated_virus_2	Closterovirus	Closteroviridae	Ampelovirus	Closteroviridae
EF123009.1	Grapevine_leafroll-associated_virus_2	Closterovirus	Closteroviridae	Ampelovirus	Closteroviridae
EF123010.1	Grapevine_leafroll-associated_virus_2	Closterovirus	Closteroviridae	Ampelovirus	Closteroviridae
EF123029.1	Grapevine_leafroll-associated_virus_2	Closterovirus	Closteroviridae	Ampelovirus	Closteroviridae
EF123036.1	Grapevine_leafroll-associated_virus_2	Closterovirus	Closteroviridae	Ampelovirus	Closteroviridae
EF126047.1	Citrus_exocortis_viroid	nd	nd	Pospiviroid	Pospiviroidae
EF126048.1	Citrus_exocortis_viroid	nd	nd	Pospiviroid	Pospiviroidae
EF141327.1	Rice_stripe_tenuivirus	Tenuivirus	nd	Tenuivirus	Phenuiviridae
EF141328.1	Rice_stripe_tenuivirus	Tenuivirus	nd	Tenuivirus	Phenuiviridae
EF141329.1	Rice_stripe_tenuivirus	Tenuivirus	nd	Tenuivirus	Phenuiviridae
EF141330.1	Rice_stripe_tenuivirus	Tenuivirus	nd	Tenuivirus	Phenuiviridae
EF151290.1	Hop_stunt_viroid	nd	nd	Hostuviroid	Pospiviroidae
EF151291.1	Hop_stunt_viroid	nd	nd	Hostuviroid	Pospiviroidae
EF151292.1	Peach_latent_mosaic_viroid	nd	nd	Pelamoviroid	Avsunviroidae
EF151293.1	Peach_latent_mosaic_viroid	nd	nd	Pelamoviroid	Avsunviroidae
EF151294.1	Peach_latent_mosaic_viroid	nd	nd	Pelamoviroid	Avsunviroidae
EF151295.1	Peach_latent_mosaic_viroid	nd	nd	Pelamoviroid	Avsunviroidae
EF151297.1	Peach_latent_mosaic_viroid	nd	nd	Pelamoviroid	Avsunviroidae
EF151298.1	Peach_latent_mosaic_viroid	nd	nd	Pelamoviroid	Avsunviroidae
EF151300.1	Peach_latent_mosaic_viroid	nd	nd	Pelamoviroid	Avsunviroidae
EF179099.1	Peanut_bud_necrosis_virus	Orthotospovirus	nd	Orthotospovirus	Tospoviridae
EF198682.1	Rice_stripe_tenuivirus	Tenuivirus	nd	Tenuivirus	Phenuiviridae
EF198684.1	Rice_stripe_tenuivirus	Tenuivirus	nd	Tenuivirus	Phenuiviridae
EF198686.1	Rice_stripe_tenuivirus	Tenuivirus	nd	Tenuivirus	Phenuiviridae
EF198687.1	Rice_stripe_tenuivirus	Tenuivirus	nd	Tenuivirus	Phenuiviridae
EF198695.1	Rice_stripe_tenuivirus	Tenuivirus	nd	Tenuivirus	Phenuiviridae
EF198701.1	Rice_stripe_tenuivirus	Tenuivirus	nd	Tenuivirus	Phenuiviridae
EF198704.1	Rice_stripe_tenuivirus	Tenuivirus	nd	Tenuivirus	Phenuiviridae
EF198708.1	Rice_stripe_tenuivirus	Tenuivirus	nd	Tenuivirus	Phenuiviridae
EF198714.1	Rice_stripe_tenuivirus	Tenuivirus	nd	Tenuivirus	Phenuiviridae
EF198724.1	Rice_stripe_tenuivirus	Tenuivirus	nd	Tenuivirus	Phenuiviridae
EF198731.1	Rice_stripe_tenuivirus	Tenuivirus	nd	Tenuivirus	Phenuiviridae
EF198732.1	Rice_stripe_tenuivirus	Tenuivirus	nd	Tenuivirus	Phenuiviridae
EF198736.1	Rice_stripe_tenuivirus	Tenuivirus	nd	Tenuivirus	Phenuiviridae
EF198743.1	Rice_stripe_tenuivirus	Tenuivirus	nd	Tenuivirus	Phenuiviridae
EF198744.1	Rice_stripe_tenuivirus	Tenuivirus	nd	Tenuivirus	Phenuiviridae
EF198745.1	Rice_stripe_tenuivirus	Tenuivirus	nd	Tenuivirus	Phenuiviridae
EF198746.1	Rice_stripe_tenuivirus	Tenuivirus	nd	Tenuivirus	Phenuiviridae
EF201605.1	Olive_mild_mosaic_virus	Alphanecrovirus	nd	Alphanecrovirus	Tombusviridae
EF201606.1	Olive_mild_mosaic_virus	Alphanecrovirus	nd	Alphanecrovirus	Tombusviridae
EF201607.1	Olive_mild_mosaic_virus	Alphanecrovirus	nd	Alphanecrovirus	Tombusviridae
EF201610.1	Tobacco_necrosis_virus_A	Alphanecrovirus	nd	Alphanecrovirus	Tombusviridae
EF201611.1	Tobacco_necrosis_virus_A	Alphanecrovirus	nd	Alphanecrovirus	Tombusviridae
EF372272.1	Cereal_yellow_dwarf_virus_RPV	Polerovirus	Luteoviridae	Polerovirus	Solemoviridae
EF408152.1	Barley_yellow_dwarf_virus_PAS	Luteovirus	Luteoviridae	Luteovirus	Tombusviridae
EF408155.1	Barley_yellow_dwarf_virus_PAS	Luteovirus	Luteoviridae	Luteovirus	Tombusviridae
EF408156.1	Barley_yellow_dwarf_virus_PAV	Luteovirus	Luteoviridae	Luteovirus	Tombusviridae
EF408157.1	Barley_yellow_dwarf_virus_PAV	Luteovirus	Luteoviridae	Luteovirus	Tombusviridae
EF408159.1	Barley_yellow_dwarf_virus_PAV	Luteovirus	Luteoviridae	Luteovirus	Tombusviridae
EF408165.1	Barley_yellow_dwarf_virus_PAV	Luteovirus	Luteoviridae	Luteovirus	Tombusviridae
EF408169.1	Barley_yellow_dwarf_virus_PAV	Luteovirus	Luteoviridae	Luteovirus	Tombusviridae
EF408171.1	Barley_yellow_dwarf_virus_PAV	Luteovirus	Luteoviridae	Luteovirus	Tombusviridae
EF408180.1	Barley_yellow_dwarf_virus_MAV	Luteovirus	Luteoviridae	Luteovirus	Tombusviridae
EF408185.1	Barley_yellow_dwarf_virus_MAV	Luteovirus	Luteoviridae	Luteovirus	Tombusviridae
EF488049.1	Citrus_exocortis_viroid	nd	nd	Pospiviroid	Pospiviroidae
EF488051.1	Citrus_exocortis_viroid	nd	nd	Pospiviroid	Pospiviroidae
EF488053.1	Citrus_exocortis_viroid	nd	nd	Pospiviroid	Pospiviroidae
EF488058.1	Citrus_exocortis_viroid	nd	nd	Pospiviroid	Pospiviroidae
EF488066.1	Citrus_exocortis_viroid	nd	nd	Pospiviroid	Pospiviroidae
EF488067.1	Citrus_exocortis_viroid	nd	nd	Pospiviroid	Pospiviroidae
EF488068.1	Citrus_exocortis_viroid	nd	nd	Pospiviroid	Pospiviroidae
EF493234.1	Rice_stripe_tenuivirus	Tenuivirus	nd	Tenuivirus	Phenuiviridae
EF493236.1	Rice_stripe_tenuivirus	Tenuivirus	nd	Tenuivirus	Phenuiviridae
EF493239.1	Rice_stripe_tenuivirus	Tenuivirus	nd	Tenuivirus	Phenuiviridae
EF493241.1	Rice_stripe_tenuivirus	Tenuivirus	nd	Tenuivirus	Phenuiviridae
EF494680.1	Citrus_exocortis_viroid	nd	nd	Pospiviroid	Pospiviroidae
EF494683.1	Citrus_exocortis_viroid	nd	nd	Pospiviroid	Pospiviroidae
EF494689.1	Citrus_exocortis_viroid	nd	nd	Pospiviroid	Pospiviroidae
EF521828.1	Barley_yellow_dwarf_virus_PAV	Luteovirus	Luteoviridae	Luteovirus	Tombusviridae
EF521829.1	Barley_yellow_dwarf_virus_PAV	Luteovirus	Luteoviridae	Luteovirus	Tombusviridae
EF521831.1	Barley_yellow_dwarf_virus_PAV	Luteovirus	Luteoviridae	Luteovirus	Tombusviridae
EF521832.1	Barley_yellow_dwarf_virus_PAV	Luteovirus	Luteoviridae	Luteovirus	Tombusviridae
EF521833.1	Barley_yellow_dwarf_virus_PAV	Luteovirus	Luteoviridae	Luteovirus	Tombusviridae
EF521834.1	Barley_yellow_dwarf_virus_PAV	Luteovirus	Luteoviridae	Luteovirus	Tombusviridae
EF521835.1	Barley_yellow_dwarf_virus_PAV	Luteovirus	Luteoviridae	Luteovirus	Tombusviridae
EF521836.1	Barley_yellow_dwarf_virus_PAV	Luteovirus	Luteoviridae	Luteovirus	Tombusviridae
EF521837.1	Barley_yellow_dwarf_virus_PAV	Luteovirus	Luteoviridae	Luteovirus	Tombusviridae
EF521838.1	Barley_yellow_dwarf_virus_PAV	Luteovirus	Luteoviridae	Luteovirus	Tombusviridae
EF521840.1	Barley_yellow_dwarf_virus_PAV	Luteovirus	Luteoviridae	Luteovirus	Tombusviridae
EF521841.1	Barley_yellow_dwarf_virus_PAV	Luteovirus	Luteoviridae	Luteovirus	Tombusviridae
EF521844.1	Barley_yellow_dwarf_virus_PAV	Luteovirus	Luteoviridae	Luteovirus	Tombusviridae
EF521845.1	Barley_yellow_dwarf_virus_PAV	Luteovirus	Luteoviridae	Luteovirus	Tombusviridae
EF521846.1	Barley_yellow_dwarf_virus_PAV	Luteovirus	Luteoviridae	Luteovirus	Tombusviridae
EF521849.1	Barley_yellow_dwarf_virus_PAV	Luteovirus	Luteoviridae	Luteovirus	Tombusviridae
EF521850.1	Barley_yellow_dwarf_virus_PAV	Luteovirus	Luteoviridae	Luteovirus	Tombusviridae
EF523825.1	Hop_stunt_viroid	nd	nd	Hostuviroid	Pospiviroidae
EF523827.1	Hop_stunt_viroid	nd	nd	Hostuviroid	Pospiviroidae
EF523828.1	Hop_stunt_viroid	nd	nd	Hostuviroid	Pospiviroidae
EF532937.1	Peanut_bud_necrosis_virus	Orthotospovirus	nd	Orthotospovirus	Tospoviridae
EF538684.1	Rice_stripe_tenuivirus	Tenuivirus	nd	Tenuivirus	Phenuiviridae
EF552433.1	Tomato_zonate_spot_virus	Orthotospovirus	nd	Orthotospovirus	Tospoviridae
EF552434.1	Tomato_zonate_spot_virus	Orthotospovirus	nd	Orthotospovirus	Tospoviridae
EF552435.1	Tomato_zonate_spot_virus	Orthotospovirus	nd	Orthotospovirus	Tospoviridae
EF564589.1	Grapevine_leafroll-associated_virus_2	Closterovirus	Closteroviridae	Ampelovirus	Closteroviridae
EF589670.1	Maize_white_line_mosaic_virus	Aureusvirus	nd	Aureusvirus	Tombusviridae
EF591868.1	Peach_latent_mosaic_viroid	nd	nd	Pelamoviroid	Avsunviroidae
EF591869.1	Peach_latent_mosaic_viroid	nd	nd	Pelamoviroid	Avsunviroidae
EF617306.1	Citrus_viroid_V	nd	nd	Apscaviroid	Pospiviroidae
EF618547.1	Citrus_psorosis_virus	Ophiovirus	nd	Ophiovirus	Aspiviridae
EF618548.1	Citrus_psorosis_virus	Ophiovirus	nd	Ophiovirus	Aspiviridae
EU024678.1	Rose_spring_dwarf-associated_virus	Luteovirus	Luteoviridae	Luteovirus	Tombusviridae
EU031457.1	Apple_scar_skin_viroid	nd	nd	Apscaviroid	Pospiviroidae
EU031459.1	Apple_scar_skin_viroid	nd	nd	Apscaviroid	Pospiviroidae
EU031460.1	Apple_scar_skin_viroid	nd	nd	Apscaviroid	Pospiviroidae
EU031462.1	Apple_scar_skin_viroid	nd	nd	Apscaviroid	Pospiviroidae
EU031465.1	Apple_scar_skin_viroid	nd	nd	Apscaviroid	Pospiviroidae
EU031477.1	Apple_scar_skin_viroid	nd	nd	Apscaviroid	Pospiviroidae
EU031479.1	Apple_scar_skin_viroid	nd	nd	Apscaviroid	Pospiviroidae
EU031480.1	Apple_scar_skin_viroid	nd	nd	Apscaviroid	Pospiviroidae
EU031482.1	Apple_scar_skin_viroid	nd	nd	Apscaviroid	Pospiviroidae
EU031483.1	Apple_scar_skin_viroid	nd	nd	Apscaviroid	Pospiviroidae
EU031486.1	Apple_scar_skin_viroid	nd	nd	Apscaviroid	Pospiviroidae
EU031487.1	Apple_scar_skin_viroid	nd	nd	Apscaviroid	Pospiviroidae
EU031490.1	Apple_scar_skin_viroid	nd	nd	Apscaviroid	Pospiviroidae
EU031491.1	Apple_scar_skin_viroid	nd	nd	Apscaviroid	Pospiviroidae
EU053126.1	Grapevine_leafroll-associated_virus_2	Closterovirus	Closteroviridae	Ampelovirus	Closteroviridae
EU081018.1	Cocksfoot_mild_mosaic_virus	Panicovirus	nd	Panicovirus	Tombusviridae
EU094207.1	Citrus_exocortis_viroid	nd	nd	Pospiviroid	Pospiviroidae
EU094208.1	Citrus_exocortis_viroid	nd	nd	Pospiviroid	Pospiviroidae
EU131154.1	Hop_stunt_viroid	nd	nd	Hostuviroid	Pospiviroidae
EU144226.1	Citrus_bent_leaf_viroid	nd	nd	Apscaviroid	Pospiviroidae
EU204911.1	Grapevine_leafroll-associated_virus_2	Closterovirus	Closteroviridae	Ampelovirus	Closteroviridae
EU204912.1	Grapevine_leafroll-associated_virus_2	Closterovirus	Closteroviridae	Ampelovirus	Closteroviridae
EU237116.1	Peanut_bud_necrosis_virus	Orthotospovirus	nd	Orthotospovirus	Tospoviridae
EU237117.1	Peanut_bud_necrosis_virus	Orthotospovirus	nd	Orthotospovirus	Tospoviridae
EU267105.1	Rice_black_streaked_dwarf_virus	Fijivirus	nd	Fijivirus	Reoviridae
EU267106.1	Rice_black_streaked_dwarf_virus	Fijivirus	nd	Fijivirus	Reoviridae
EU273604.1	Potato_spindle_tuber_viroid	nd	nd	Pospiviroid	Pospiviroidae
EU287930.1	Impatiens_necrotic_spot_virus	Orthotospovirus	nd	Orthotospovirus	Tospoviridae
EU307941.1	Citrus_psorosis_virus	Ophiovirus	nd	Ophiovirus	Aspiviridae
EU332307.1	Barley_yellow_dwarf_virus_PAV	Luteovirus	Luteoviridae	Luteovirus	Tombusviridae
EU332309.1	Barley_yellow_dwarf_virus_PAV	Luteovirus	Luteoviridae	Luteovirus	Tombusviridae
EU332310.1	Barley_yellow_dwarf_virus_PAV	Luteovirus	Luteoviridae	Luteovirus	Tombusviridae
EU332311.1	Barley_yellow_dwarf_virus_PAV	Luteovirus	Luteoviridae	Luteovirus	Tombusviridae
EU332312.1	Barley_yellow_dwarf_virus_PAV	Luteovirus	Luteoviridae	Luteovirus	Tombusviridae
EU332313.1	Barley_yellow_dwarf_virus_PAV	Luteovirus	Luteoviridae	Luteovirus	Tombusviridae
EU332314.1	Barley_yellow_dwarf_virus_PAV	Luteovirus	Luteoviridae	Luteovirus	Tombusviridae
EU332315.1	Barley_yellow_dwarf_virus_PAV	Luteovirus	Luteoviridae	Luteovirus	Tombusviridae
EU332316.1	Barley_yellow_dwarf_virus_PAV	Luteovirus	Luteoviridae	Luteovirus	Tombusviridae
EU332317.1	Barley_yellow_dwarf_virus_PAV	Luteovirus	Luteoviridae	Luteovirus	Tombusviridae
EU332318.1	Barley_yellow_dwarf_virus_PAV	Luteovirus	Luteoviridae	Luteovirus	Tombusviridae
EU332319.1	Barley_yellow_dwarf_virus_PAV	Luteovirus	Luteoviridae	Luteovirus	Tombusviridae
EU332320.1	Barley_yellow_dwarf_virus_PAV	Luteovirus	Luteoviridae	Luteovirus	Tombusviridae
EU332322.1	Barley_yellow_dwarf_virus_PAV	Luteovirus	Luteoviridae	Luteovirus	Tombusviridae
EU332323.1	Barley_yellow_dwarf_virus_PAV	Luteovirus	Luteoviridae	Luteovirus	Tombusviridae
EU332324.1	Barley_yellow_dwarf_virus_PAV	Luteovirus	Luteoviridae	Luteovirus	Tombusviridae
EU332325.1	Barley_yellow_dwarf_virus_PAV	Luteovirus	Luteoviridae	Luteovirus	Tombusviridae
EU332326.1	Barley_yellow_dwarf_virus_PAV	Luteovirus	Luteoviridae	Luteovirus	Tombusviridae
EU332328.1	Barley_yellow_dwarf_virus_PAV	Luteovirus	Luteoviridae	Luteovirus	Tombusviridae
EU332330.1	Barley_yellow_dwarf_virus_PAV	Luteovirus	Luteoviridae	Luteovirus	Tombusviridae
EU332331.1	Barley_yellow_dwarf_virus_PAV	Luteovirus	Luteoviridae	Luteovirus	Tombusviridae
EU332332.1	Barley_yellow_dwarf_virus_PAV	Luteovirus	Luteoviridae	Luteovirus	Tombusviridae
EU332333.1	Barley_yellow_dwarf_virus_PAV	Luteovirus	Luteoviridae	Luteovirus	Tombusviridae
EU332334.1	Barley_yellow_dwarf_virus_PAV	Luteovirus	Luteoviridae	Luteovirus	Tombusviridae
EU332335.1	Barley_yellow_dwarf_virus_PAV	Luteovirus	Luteoviridae	Luteovirus	Tombusviridae
EU332336.1	Barley_yellow_dwarf_virus_PAV	Luteovirus	Luteoviridae	Luteovirus	Tombusviridae
EU334662.1	Grapevine_leafroll-associated_virus_7	Velarivirus	Closteroviridae	Ampelovirus	Closteroviridae
EU365348.1	Hop_stunt_viroid	nd	nd	Hostuviroid	Pospiviroidae
EU365349.1	Hop_stunt_viroid	nd	nd	Hostuviroid	Pospiviroidae
EU365355.1	Hop_stunt_viroid	nd	nd	Hostuviroid	Pospiviroidae
EU365356.1	Hop_stunt_viroid	nd	nd	Hostuviroid	Pospiviroidae
EU365358.1	Hop_stunt_viroid	nd	nd	Hostuviroid	Pospiviroidae
EU382202.1	Citrus_exocortis_viroid	nd	nd	Pospiviroid	Pospiviroidae
EU382205.1	Citrus_dwarfing_viroid	nd	nd	Apscaviroid	Pospiviroidae
EU382209.1	Hop_stunt_viroid	nd	nd	Hostuviroid	Pospiviroidae
EU382213.1	Citrus_bent_leaf_viroid	nd	nd	Apscaviroid	Pospiviroidae
EU386814.1	Barley_yellow_dwarf_virus_GAV	Luteovirus	Luteoviridae	nan	Solemoviridae
EU402387.1	Barley_yellow_dwarf_virus_GAV	Luteovirus	Luteoviridae	nan	Solemoviridae
EU402388.1	Barley_yellow_dwarf_virus_GAV	Luteovirus	Luteoviridae	nan	Solemoviridae
EU402390.1	Barley_yellow_dwarf_virus_GAV	Luteovirus	Luteoviridae	nan	Solemoviridae
EU402391.1	Barley_yellow_dwarf_virus_GAV	Luteovirus	Luteoviridae	nan	Solemoviridae
EU429320.1	Peach_latent_mosaic_viroid	nd	nd	Pelamoviroid	Avsunviroidae
EU433392.1	Citrus_viroid_V	nd	nd	Apscaviroid	Pospiviroidae
EU442180.1	Citrus_dwarfing_viroid	nd	nd	Apscaviroid	Pospiviroidae
EU447280.1	Citrus_exocortis_viroid	nd	nd	Pospiviroid	Pospiviroidae
EU564169.1	Citrus_exocortis_viroid	nd	nd	Pospiviroid	Pospiviroidae
EU564176.1	Citrus_dwarfing_viroid	nd	nd	Apscaviroid	Pospiviroidae
EU564178.1	Citrus_dwarfing_viroid	nd	nd	Apscaviroid	Pospiviroidae
EU564183.1	Citrus_exocortis_viroid	nd	nd	Pospiviroid	Pospiviroidae
EU564188.1	Hop_stunt_viroid	nd	nd	Hostuviroid	Pospiviroidae
EU684163.1	Carnation_Italian_ringspot_virus	Tombusvirus	nd	Tombusvirus	Tombusviridae
EU708818.1	Peach_latent_mosaic_viroid	nd	nd	Pelamoviroid	Avsunviroidae
EU708824.1	Peach_latent_mosaic_viroid	nd	nd	Pelamoviroid	Avsunviroidae
EU708825.1	Peach_latent_mosaic_viroid	nd	nd	Pelamoviroid	Avsunviroidae
EU708826.1	Peach_latent_mosaic_viroid	nd	nd	Pelamoviroid	Avsunviroidae
EU708827.1	Peach_latent_mosaic_viroid	nd	nd	Pelamoviroid	Avsunviroidae
EU708828.1	Peach_latent_mosaic_viroid	nd	nd	Pelamoviroid	Avsunviroidae
EU708829.1	Peach_latent_mosaic_viroid	nd	nd	Pelamoviroid	Avsunviroidae
EU708831.1	Peach_latent_mosaic_viroid	nd	nd	Pelamoviroid	Avsunviroidae
EU708834.1	Peach_latent_mosaic_viroid	nd	nd	Pelamoviroid	Avsunviroidae
EU708836.1	Peach_latent_mosaic_viroid	nd	nd	Pelamoviroid	Avsunviroidae
EU708837.1	Peach_latent_mosaic_viroid	nd	nd	Pelamoviroid	Avsunviroidae
EU708838.1	Peach_latent_mosaic_viroid	nd	nd	Pelamoviroid	Avsunviroidae
EU708839.1	Peach_latent_mosaic_viroid	nd	nd	Pelamoviroid	Avsunviroidae
EU708840.1	Peach_latent_mosaic_viroid	nd	nd	Pelamoviroid	Avsunviroidae
EU708841.1	Peach_latent_mosaic_viroid	nd	nd	Pelamoviroid	Avsunviroidae
EU708842.1	Peach_latent_mosaic_viroid	nd	nd	Pelamoviroid	Avsunviroidae
EU708843.1	Peach_latent_mosaic_viroid	nd	nd	Pelamoviroid	Avsunviroidae
EU708845.1	Peach_latent_mosaic_viroid	nd	nd	Pelamoviroid	Avsunviroidae
EU708846.1	Peach_latent_mosaic_viroid	nd	nd	Pelamoviroid	Avsunviroidae
EU708847.1	Peach_latent_mosaic_viroid	nd	nd	Pelamoviroid	Avsunviroidae
EU760774.1	Grapevine_leafroll-associated_virus_2	Closterovirus	Closteroviridae	Ampelovirus	Closteroviridae
EU760780.1	Grapevine_leafroll-associated_virus_2	Closterovirus	Closteroviridae	Ampelovirus	Closteroviridae
EU760783.1	Grapevine_leafroll-associated_virus_2	Closterovirus	Closteroviridae	Ampelovirus	Closteroviridae
EU760784.1	Grapevine_leafroll-associated_virus_2	Closterovirus	Closteroviridae	Ampelovirus	Closteroviridae
EU760790.1	Grapevine_leafroll-associated_virus_2	Closterovirus	Closteroviridae	Ampelovirus	Closteroviridae
EU760850.1	Grapevine_leafroll-associated_virus_2	Closterovirus	Closteroviridae	Ampelovirus	Closteroviridae
EU760853.1	Grapevine_leafroll-associated_virus_2	Closterovirus	Closteroviridae	Ampelovirus	Closteroviridae
EU825612.1	Peanut_bud_necrosis_virus	Orthotospovirus	nd	Orthotospovirus	Tospoviridae
EU863653.1	Barley_yellow_dwarf_virus_PAS	Luteovirus	Luteoviridae	Luteovirus	Tombusviridae
EU872279.1	Citrus_dwarfing_viroid	nd	nd	Apscaviroid	Pospiviroidae
EU877743.1	Citrus_exocortis_viroid	nd	nd	Pospiviroid	Pospiviroidae
EU877745.1	Citrus_exocortis_viroid	nd	nd	Pospiviroid	Pospiviroidae
EU879919.1	Potato_spindle_tuber_viroid	nd	nd	Pospiviroid	Pospiviroidae
EU879924.1	Potato_spindle_tuber_viroid	nd	nd	Pospiviroid	Pospiviroidae
EU879925.1	Potato_spindle_tuber_viroid	nd	nd	Pospiviroid	Pospiviroidae
EU879926.1	Potato_spindle_tuber_viroid	nd	nd	Pospiviroid	Pospiviroidae
EU888589.1	Avocado_sunblotch_viroid	nd	nd	Avsunviroid	Avsunviroidae
EU888591.1	Avocado_sunblotch_viroid	nd	nd	Avsunviroid	Avsunviroidae
EU888595.1	Avocado_sunblotch_viroid	nd	nd	Avsunviroid	Avsunviroidae
EU888598.1	Peach_latent_mosaic_viroid	nd	nd	Pelamoviroid	Avsunviroidae
EU888599.1	Peach_latent_mosaic_viroid	nd	nd	Pelamoviroid	Avsunviroidae
EU925587.1	Hop_stunt_viroid	nd	nd	Hostuviroid	Pospiviroidae
EU931256.1	Hop_stunt_viroid	nd	nd	Hostuviroid	Pospiviroidae
EU931258.1	Hop_stunt_viroid	nd	nd	Hostuviroid	Pospiviroidae
EU931260.1	Hop_stunt_viroid	nd	nd	Hostuviroid	Pospiviroidae
EU931494.1	Rice_stripe_tenuivirus	Tenuivirus	nd	Tenuivirus	Phenuiviridae
EU931495.1	Rice_stripe_tenuivirus	Tenuivirus	nd	Tenuivirus	Phenuiviridae
EU931497.1	Rice_stripe_tenuivirus	Tenuivirus	nd	Tenuivirus	Phenuiviridae
EU931498.1	Rice_stripe_tenuivirus	Tenuivirus	nd	Tenuivirus	Phenuiviridae
EU931499.1	Rice_stripe_tenuivirus	Tenuivirus	nd	Tenuivirus	Phenuiviridae
EU931502.1	Rice_stripe_tenuivirus	Tenuivirus	nd	Tenuivirus	Phenuiviridae
EU931503.1	Rice_stripe_tenuivirus	Tenuivirus	nd	Tenuivirus	Phenuiviridae
EU931505.1	Rice_stripe_tenuivirus	Tenuivirus	nd	Tenuivirus	Phenuiviridae
EU931508.1	Rice_stripe_tenuivirus	Tenuivirus	nd	Tenuivirus	Phenuiviridae
EU931509.1	Rice_stripe_tenuivirus	Tenuivirus	nd	Tenuivirus	Phenuiviridae
EU931510.1	Rice_stripe_tenuivirus	Tenuivirus	nd	Tenuivirus	Phenuiviridae
EU931511.1	Rice_stripe_tenuivirus	Tenuivirus	nd	Tenuivirus	Phenuiviridae
EU931512.1	Rice_stripe_tenuivirus	Tenuivirus	nd	Tenuivirus	Phenuiviridae
EU931513.1	Rice_stripe_tenuivirus	Tenuivirus	nd	Tenuivirus	Phenuiviridae
EU931517.1	Rice_stripe_tenuivirus	Tenuivirus	nd	Tenuivirus	Phenuiviridae
EU931519.1	Rice_stripe_tenuivirus	Tenuivirus	nd	Tenuivirus	Phenuiviridae
EU931520.1	Rice_stripe_tenuivirus	Tenuivirus	nd	Tenuivirus	Phenuiviridae
EU931521.1	Rice_stripe_tenuivirus	Tenuivirus	nd	Tenuivirus	Phenuiviridae
EU931523.1	Rice_stripe_tenuivirus	Tenuivirus	nd	Tenuivirus	Phenuiviridae
EU931524.1	Rice_stripe_tenuivirus	Tenuivirus	nd	Tenuivirus	Phenuiviridae
EU931525.1	Rice_stripe_tenuivirus	Tenuivirus	nd	Tenuivirus	Phenuiviridae
EU934016.1	Citrus_dwarfing_viroid	nd	nd	Apscaviroid	Pospiviroidae
EU934019.1	Citrus_dwarfing_viroid	nd	nd	Apscaviroid	Pospiviroidae
EU934021.1	Citrus_dwarfing_viroid	nd	nd	Apscaviroid	Pospiviroidae
EU934023.1	Citrus_dwarfing_viroid	nd	nd	Apscaviroid	Pospiviroidae
EU934032.1	Citrus_dwarfing_viroid	nd	nd	Apscaviroid	Pospiviroidae
EU938639.1	Citrus_dwarfing_viroid	nd	nd	Apscaviroid	Pospiviroidae
EU938640.1	Citrus_dwarfing_viroid	nd	nd	Apscaviroid	Pospiviroidae
EU938649.1	Citrus_dwarfing_viroid	nd	nd	Apscaviroid	Pospiviroidae
EU938650.1	Citrus_dwarfing_viroid	nd	nd	Apscaviroid	Pospiviroidae
EU938652.1	Citrus_dwarfing_viroid	nd	nd	Apscaviroid	Pospiviroidae
EU938654.1	Citrus_dwarfing_viroid	nd	nd	Apscaviroid	Pospiviroidae
FJ004236.1	Hop_stunt_viroid	nd	nd	Hostuviroid	Pospiviroidae
FJ168031.1	Peanut_bud_necrosis_virus	Orthotospovirus	nd	Orthotospovirus	Tospoviridae
FJ168032.1	Peanut_bud_necrosis_virus	Orthotospovirus	nd	Orthotospovirus	Tospoviridae
FJ177300.1	Peanut_bud_necrosis_virus	Orthotospovirus	nd	Orthotospovirus	Tospoviridae
FJ436234.1	Grapevine_leafroll-associated_virus_2	Closterovirus	Closteroviridae	Ampelovirus	Closteroviridae
FJ447355.1	Peanut_bud_necrosis_virus	Orthotospovirus	nd	Orthotospovirus	Tospoviridae
FJ447356.1	Peanut_bud_necrosis_virus	Orthotospovirus	nd	Orthotospovirus	Tospoviridae
FJ447359.1	Peanut_bud_necrosis_virus	Orthotospovirus	nd	Orthotospovirus	Tospoviridae
FJ447360.1	Peanut_bud_necrosis_virus	Orthotospovirus	nd	Orthotospovirus	Tospoviridae
FJ465507.1	Hop_stunt_viroid	nd	nd	Hostuviroid	Pospiviroidae
FJ495175.1	Impatiens_necrotic_spot_virus	Orthotospovirus	nd	Orthotospovirus	Tospoviridae
FJ495195.1	Citrus_psorosis_virus	Ophiovirus	nd	Ophiovirus	Aspiviridae
FJ495196.1	Citrus_psorosis_virus	Ophiovirus	nd	Ophiovirus	Aspiviridae
FJ602675.1	Rice_stripe_tenuivirus	Tenuivirus	nd	Tenuivirus	Phenuiviridae
FJ602676.1	Rice_stripe_tenuivirus	Tenuivirus	nd	Tenuivirus	Phenuiviridae
FJ602677.1	Rice_stripe_tenuivirus	Tenuivirus	nd	Tenuivirus	Phenuiviridae
FJ602678.1	Rice_stripe_tenuivirus	Tenuivirus	nd	Tenuivirus	Phenuiviridae
FJ602680.1	Rice_stripe_tenuivirus	Tenuivirus	nd	Tenuivirus	Phenuiviridae
FJ602681.1	Rice_stripe_tenuivirus	Tenuivirus	nd	Tenuivirus	Phenuiviridae
FJ602683.1	Rice_stripe_tenuivirus	Tenuivirus	nd	Tenuivirus	Phenuiviridae
FJ602684.1	Rice_stripe_tenuivirus	Tenuivirus	nd	Tenuivirus	Phenuiviridae
FJ602685.1	Rice_stripe_tenuivirus	Tenuivirus	nd	Tenuivirus	Phenuiviridae
FJ602686.1	Rice_stripe_tenuivirus	Tenuivirus	nd	Tenuivirus	Phenuiviridae
FJ602687.1	Rice_stripe_tenuivirus	Tenuivirus	nd	Tenuivirus	Phenuiviridae
FJ602688.1	Rice_stripe_tenuivirus	Tenuivirus	nd	Tenuivirus	Phenuiviridae
FJ602689.1	Rice_stripe_tenuivirus	Tenuivirus	nd	Tenuivirus	Phenuiviridae
FJ602690.1	Rice_stripe_tenuivirus	Tenuivirus	nd	Tenuivirus	Phenuiviridae
FJ602691.1	Rice_stripe_tenuivirus	Tenuivirus	nd	Tenuivirus	Phenuiviridae
FJ602692.1	Rice_stripe_tenuivirus	Tenuivirus	nd	Tenuivirus	Phenuiviridae
FJ602693.1	Rice_stripe_tenuivirus	Tenuivirus	nd	Tenuivirus	Phenuiviridae
FJ602694.1	Rice_stripe_tenuivirus	Tenuivirus	nd	Tenuivirus	Phenuiviridae
FJ602695.1	Rice_stripe_tenuivirus	Tenuivirus	nd	Tenuivirus	Phenuiviridae
FJ602696.1	Rice_stripe_tenuivirus	Tenuivirus	nd	Tenuivirus	Phenuiviridae
FJ602697.1	Rice_stripe_tenuivirus	Tenuivirus	nd	Tenuivirus	Phenuiviridae
FJ602698.1	Rice_stripe_tenuivirus	Tenuivirus	nd	Tenuivirus	Phenuiviridae
FJ602699.1	Rice_stripe_tenuivirus	Tenuivirus	nd	Tenuivirus	Phenuiviridae
FJ602700.1	Rice_stripe_tenuivirus	Tenuivirus	nd	Tenuivirus	Phenuiviridae
FJ626867.1	Hop_stunt_viroid	nd	nd	Hostuviroid	Pospiviroidae
FJ626868.1	Hop_stunt_viroid	nd	nd	Hostuviroid	Pospiviroidae
FJ645746.1	Barley_yellow_dwarf_virus	Luteovirus	Luteoviridae	nan	Solemoviridae
FJ645747.1	Barley_yellow_dwarf_virus	Luteovirus	Luteoviridae	nan	Solemoviridae
FJ645751.1	Barley_yellow_dwarf_virus	Luteovirus	Luteoviridae	nan	Solemoviridae
FJ645753.1	Barley_yellow_dwarf_virus	Luteovirus	Luteoviridae	nan	Solemoviridae
FJ645754.1	Barley_yellow_dwarf_virus	Luteovirus	Luteoviridae	nan	Solemoviridae
FJ645755.1	Barley_yellow_dwarf_virus	Luteovirus	Luteoviridae	nan	Solemoviridae
FJ666328.1	Tobacco_necrosis_virus_D	Betanecrovirus	nd	Betanecrovirus	Tombusviridae
FJ687391.1	Barley_yellow_dwarf_virus_PAV	Luteovirus	Luteoviridae	Luteovirus	Tombusviridae
FJ687392.1	Barley_yellow_dwarf_virus_PAV	Luteovirus	Luteoviridae	Luteovirus	Tombusviridae
FJ687394.1	Barley_yellow_dwarf_virus_PAV	Luteovirus	Luteoviridae	Luteovirus	Tombusviridae
FJ687397.1	Barley_yellow_dwarf_virus_PAV	Luteovirus	Luteoviridae	Luteovirus	Tombusviridae
FJ687398.1	Barley_yellow_dwarf_virus_PAV	Luteovirus	Luteoviridae	Luteovirus	Tombusviridae
FJ687400.1	Barley_yellow_dwarf_virus_PAV	Luteovirus	Luteoviridae	Luteovirus	Tombusviridae
FJ687401.1	Barley_yellow_dwarf_virus_PAV	Luteovirus	Luteoviridae	Luteovirus	Tombusviridae
FJ687402.1	Barley_yellow_dwarf_virus_PAV	Luteovirus	Luteoviridae	Luteovirus	Tombusviridae
FJ687403.1	Barley_yellow_dwarf_virus_PAV	Luteovirus	Luteoviridae	Luteovirus	Tombusviridae
FJ687404.1	Barley_yellow_dwarf_virus_PAV	Luteovirus	Luteoviridae	Luteovirus	Tombusviridae
FJ687405.1	Barley_yellow_dwarf_virus_PAV	Luteovirus	Luteoviridae	Luteovirus	Tombusviridae
FJ687406.1	Barley_yellow_dwarf_virus_PAV	Luteovirus	Luteoviridae	Luteovirus	Tombusviridae
FJ687407.1	Barley_yellow_dwarf_virus_PAV	Luteovirus	Luteoviridae	Luteovirus	Tombusviridae
FJ687408.1	Barley_yellow_dwarf_virus_PAV	Luteovirus	Luteoviridae	Luteovirus	Tombusviridae
FJ687409.1	Barley_yellow_dwarf_virus_PAV	Luteovirus	Luteoviridae	Luteovirus	Tombusviridae
FJ687411.1	Barley_yellow_dwarf_virus_PAV	Luteovirus	Luteoviridae	Luteovirus	Tombusviridae
FJ687412.1	Barley_yellow_dwarf_virus_PAV	Luteovirus	Luteoviridae	Luteovirus	Tombusviridae
FJ687413.1	Barley_yellow_dwarf_virus_PAV	Luteovirus	Luteoviridae	Luteovirus	Tombusviridae
FJ705228.1	Peanut_bud_necrosis_virus	Orthotospovirus	nd	Orthotospovirus	Tospoviridae
FJ705229.1	Peanut_bud_necrosis_virus	Orthotospovirus	nd	Orthotospovirus	Tospoviridae
FJ712197.1	Tomato_bushy_stunt_virus	Tombusvirus	nd	Tombusvirus	Tombusviridae
FJ712198.1	Tomato_bushy_stunt_virus	Tombusvirus	nd	Tombusvirus	Tombusviridae
FJ712199.1	Tomato_bushy_stunt_virus	Tombusvirus	nd	Tombusvirus	Tombusviridae
FJ712200.1	Tomato_bushy_stunt_virus	Tombusvirus	nd	Tombusvirus	Tombusviridae
FJ716170.1	Hop_stunt_viroid_-_citrus	nd	nd	Hostuviroid	Pospiviroidae
FJ716178.1	Hop_stunt_viroid_-_citrus	nd	nd	Hostuviroid	Pospiviroidae
FJ749261.1	Peanut_bud_necrosis_virus	Orthotospovirus	nd	Orthotospovirus	Tospoviridae
FJ751933.1	Citrus_exocortis_Yucatan_viroid	nd	nd	Potyvirus	Potyviridae
FJ773258.1	Citrus_exocortis_viroid	nd	nd	Pospiviroid	Pospiviroidae
FJ773262.1	Citrus_bent_leaf_viroid	nd	nd	Apscaviroid	Pospiviroidae
FJ773268.1	Hop_stunt_viroid	nd	nd	Hostuviroid	Pospiviroidae
FJ773274.1	Citrus_dwarfing_viroid	nd	nd	Apscaviroid	Pospiviroidae
FJ773277.1	Citrus_dwarfing_viroid	nd	nd	Apscaviroid	Pospiviroidae
FJ797614.1	Potato_spindle_tuber_viroid	nd	nd	Pospiviroid	Pospiviroidae
FJ807502.1	Rice_stripe_tenuivirus	Tenuivirus	nd	Tenuivirus	Phenuiviridae
FJ907331.1	Grapevine_leafroll-associated_virus_Carn	nd	nd	Ampelovirus	Closteroviridae
FJ974063.1	Apple_scar_skin_viroid	nd	nd	Apscaviroid	Pospiviroidae
FJ974064.1	Apple_scar_skin_viroid	nd	nd	Apscaviroid	Pospiviroidae
FJ974069.1	Apple_scar_skin_viroid	nd	nd	Apscaviroid	Pospiviroidae
FJ974072.1	Apple_scar_skin_viroid	nd	nd	Apscaviroid	Pospiviroidae
FJ974073.1	Apple_scar_skin_viroid	nd	nd	Apscaviroid	Pospiviroidae
FJ974074.1	Apple_scar_skin_viroid	nd	nd	Apscaviroid	Pospiviroidae
FJ974075.2	Hop_stunt_viroid	nd	nd	Hostuviroid	Pospiviroidae
FJ974079.1	Hop_stunt_viroid	nd	nd	Hostuviroid	Pospiviroidae
FJ974091.1	Apple_scar_skin_viroid	nd	nd	Apscaviroid	Pospiviroidae
FJ974093.1	Apple_scar_skin_viroid	nd	nd	Apscaviroid	Pospiviroidae
FJ974096.1	Apple_scar_skin_viroid	nd	nd	Apscaviroid	Pospiviroidae
FJ974100.1	Apple_scar_skin_viroid	nd	nd	Apscaviroid	Pospiviroidae
FJ974101.1	Apple_scar_skin_viroid	nd	nd	Apscaviroid	Pospiviroidae
FJ974102.1	Apple_scar_skin_viroid	nd	nd	Apscaviroid	Pospiviroidae
FJ997637.1	Peanut_bud_necrosis_virus	Orthotospovirus	nd	Orthotospovirus	Tospoviridae
FJ997638.1	Peanut_bud_necrosis_virus	Orthotospovirus	nd	Orthotospovirus	Tospoviridae
FJ997639.1	Peanut_bud_necrosis_virus	Orthotospovirus	nd	Orthotospovirus	Tospoviridae
FJ997640.1	Peanut_bud_necrosis_virus	Orthotospovirus	nd	Orthotospovirus	Tospoviridae
FJ997641.1	Peanut_bud_necrosis_virus	Orthotospovirus	nd	Orthotospovirus	Tospoviridae
FM178283.1	Apple_scar_skin_viroid	nd	nd	Apscaviroid	Pospiviroidae
FM208138.1	Apple_scar_skin_viroid	nd	nd	Apscaviroid	Pospiviroidae
FM946028.1	Rice_stripe_tenuivirus	Tenuivirus	nd	Tenuivirus	Phenuiviridae
FM946032.1	Rice_stripe_tenuivirus	Tenuivirus	nd	Tenuivirus	Phenuiviridae
FM946035.1	Rice_stripe_tenuivirus	Tenuivirus	nd	Tenuivirus	Phenuiviridae
FM955277.1	Peach_latent_mosaic_viroid	nd	nd	Pelamoviroid	Avsunviroidae
FM998543.1	Potato_spindle_tuber_viroid	nd	nd	Pospiviroid	Pospiviroidae
FM998546.1	Potato_spindle_tuber_viroid	nd	nd	Pospiviroid	Pospiviroidae
FM998548.1	Potato_spindle_tuber_viroid	nd	nd	Pospiviroid	Pospiviroidae
FN376408.1	Apple_scar_skin_viroid	nd	nd	Apscaviroid	Pospiviroidae
FN650793.1	Rice_stripe_tenuivirus	Tenuivirus	nd	Tenuivirus	Phenuiviridae
FN650794.1	Rice_stripe_tenuivirus	Tenuivirus	nd	Tenuivirus	Phenuiviridae
FN650795.1	Rice_stripe_tenuivirus	Tenuivirus	nd	Tenuivirus	Phenuiviridae
FN650796.1	Rice_stripe_tenuivirus	Tenuivirus	nd	Tenuivirus	Phenuiviridae
FN650797.1	Rice_stripe_tenuivirus	Tenuivirus	nd	Tenuivirus	Phenuiviridae
FN650804.1	Rice_stripe_tenuivirus	Tenuivirus	nd	Tenuivirus	Phenuiviridae
FN669529.1	Apple_scar_skin_viroid	nd	nd	Apscaviroid	Pospiviroidae
FR751552.4	Eggplant_mottled_dwarf_nucleorhabdovirus	Nucleorhabdovirus	nd	Alphanucleorhabdovirus	Rhabdoviridae
FR823299.1	Raspberry_leaf_blotch_emaravirus	Emaravirus	nd	Emaravirus	Fimoviridae
FR823300.1	Raspberry_leaf_blotch_emaravirus	Emaravirus	nd	Emaravirus	Fimoviridae
FR823301.1	Raspberry_leaf_blotch_emaravirus	Emaravirus	nd	Emaravirus	Fimoviridae
FR823302.1	Raspberry_leaf_blotch_emaravirus	Emaravirus	nd	Emaravirus	Fimoviridae
FR823303.1	Raspberry_leaf_blotch_emaravirus	Emaravirus	nd	Emaravirus	Fimoviridae
GQ166528.1	Citrus_bent_leaf_viroid	nd	nd	Apscaviroid	Pospiviroidae
GQ166531.1	Citrus_dwarfing_viroid	nd	nd	Apscaviroid	Pospiviroidae
GQ221829.1	Tobacco_necrosis_virus_A	Alphanecrovirus	nd	Alphanecrovirus	Tombusviridae
GQ229087.1	Rice_stripe_tenuivirus	Tenuivirus	nd	Tenuivirus	Phenuiviridae
GQ229089.1	Rice_stripe_tenuivirus	Tenuivirus	nd	Tenuivirus	Phenuiviridae
GQ229090.1	Rice_stripe_tenuivirus	Tenuivirus	nd	Tenuivirus	Phenuiviridae
GQ229091.1	Rice_stripe_tenuivirus	Tenuivirus	nd	Tenuivirus	Phenuiviridae
GQ229092.1	Rice_stripe_tenuivirus	Tenuivirus	nd	Tenuivirus	Phenuiviridae
GQ229093.1	Rice_stripe_tenuivirus	Tenuivirus	nd	Tenuivirus	Phenuiviridae
GQ229094.1	Rice_stripe_tenuivirus	Tenuivirus	nd	Tenuivirus	Phenuiviridae
GQ229095.1	Rice_stripe_tenuivirus	Tenuivirus	nd	Tenuivirus	Phenuiviridae
GQ229096.1	Rice_stripe_tenuivirus	Tenuivirus	nd	Tenuivirus	Phenuiviridae
GQ229098.1	Rice_stripe_tenuivirus	Tenuivirus	nd	Tenuivirus	Phenuiviridae
GQ229099.1	Rice_stripe_tenuivirus	Tenuivirus	nd	Tenuivirus	Phenuiviridae
GQ229100.1	Rice_stripe_tenuivirus	Tenuivirus	nd	Tenuivirus	Phenuiviridae
GQ229101.1	Rice_stripe_tenuivirus	Tenuivirus	nd	Tenuivirus	Phenuiviridae
GQ229102.1	Rice_stripe_tenuivirus	Tenuivirus	nd	Tenuivirus	Phenuiviridae
GQ229104.1	Rice_stripe_tenuivirus	Tenuivirus	nd	Tenuivirus	Phenuiviridae
GQ229106.1	Rice_stripe_tenuivirus	Tenuivirus	nd	Tenuivirus	Phenuiviridae
GQ229107.1	Rice_stripe_tenuivirus	Tenuivirus	nd	Tenuivirus	Phenuiviridae
GQ229111.1	Rice_stripe_tenuivirus	Tenuivirus	nd	Tenuivirus	Phenuiviridae
GQ246195.1	Citrus_bent_leaf_viroid	nd	nd	Apscaviroid	Pospiviroidae
GQ246197.1	Citrus_bent_leaf_viroid	nd	nd	Apscaviroid	Pospiviroidae
GQ249347.1	Apple_scar_skin_viroid	nd	nd	Apscaviroid	Pospiviroidae
GQ249350.1	Apple_scar_skin_viroid	nd	nd	Apscaviroid	Pospiviroidae
GQ254646.1	Citrus_dwarfing_viroid	nd	nd	Apscaviroid	Pospiviroidae
GQ259476.1	Carnation_Italian_ringspot_virus	Tombusvirus	nd	Tombusvirus	Tombusviridae
GQ259477.1	Carnation_Italian_ringspot_virus	Tombusvirus	nd	Tombusvirus	Tombusviridae
GQ259478.1	Carnation_Italian_ringspot_virus	Tombusvirus	nd	Tombusvirus	Tombusviridae
GQ259480.1	Carnation_Italian_ringspot_virus	Tombusvirus	nd	Tombusvirus	Tombusviridae
GQ336989.1	Impatiens_necrotic_spot_virus	Orthotospovirus	nd	Orthotospovirus	Tospoviridae
GQ336990.1	Impatiens_necrotic_spot_virus	Orthotospovirus	nd	Orthotospovirus	Tospoviridae
GQ388241.1	Citrus_psorosis_virus	Ophiovirus	nd	Ophiovirus	Aspiviridae
GQ388246.1	Citrus_psorosis_virus	Ophiovirus	nd	Ophiovirus	Aspiviridae
GQ499305.1	Peach_latent_mosaic_viroid	nd	nd	Pelamoviroid	Avsunviroidae
GQ499306.1	Peach_latent_mosaic_viroid	nd	nd	Pelamoviroid	Avsunviroidae
GQ499307.1	Peach_latent_mosaic_viroid	nd	nd	Pelamoviroid	Avsunviroidae
GQ499312.1	Peach_latent_mosaic_viroid	nd	nd	Pelamoviroid	Avsunviroidae
GQ499313.1	Peach_latent_mosaic_viroid	nd	nd	Pelamoviroid	Avsunviroidae
GQ499315.1	Peach_latent_mosaic_viroid	nd	nd	Pelamoviroid	Avsunviroidae
GQ499317.1	Peach_latent_mosaic_viroid	nd	nd	Pelamoviroid	Avsunviroidae
GQ499320.1	Peach_latent_mosaic_viroid	nd	nd	Pelamoviroid	Avsunviroidae
GQ499321.1	Peach_latent_mosaic_viroid	nd	nd	Pelamoviroid	Avsunviroidae
GQ844882.1	Peanut_bud_necrosis_virus	Orthotospovirus	nd	Orthotospovirus	Tospoviridae
GQ844883.1	Peanut_bud_necrosis_virus	Orthotospovirus	nd	Orthotospovirus	Tospoviridae
GQ844884.1	Peanut_bud_necrosis_virus	Orthotospovirus	nd	Orthotospovirus	Tospoviridae
GQ844885.1	Peanut_bud_necrosis_virus	Orthotospovirus	nd	Orthotospovirus	Tospoviridae
GQ844887.1	Peanut_bud_necrosis_virus	Orthotospovirus	nd	Orthotospovirus	Tospoviridae
GQ849393.1	Grapevine_leafroll-associated_virus_7	Velarivirus	Closteroviridae	Ampelovirus	Closteroviridae
GQ853459.1	Potato_spindle_tuber_viroid	nd	nd	Pospiviroid	Pospiviroidae
GQ853460.1	Potato_spindle_tuber_viroid	nd	nd	Pospiviroid	Pospiviroidae
GQ853467.1	Potato_spindle_tuber_viroid	nd	nd	Pospiviroid	Pospiviroidae
GQ853469.1	Potato_spindle_tuber_viroid	nd	nd	Pospiviroid	Pospiviroidae
GQ872123.1	Peach_latent_mosaic_viroid	nd	nd	Pelamoviroid	Avsunviroidae
GQ872125.1	Peach_latent_mosaic_viroid	nd	nd	Pelamoviroid	Avsunviroidae
GQ872127.1	Peach_latent_mosaic_viroid	nd	nd	Pelamoviroid	Avsunviroidae
GQ872129.1	Peach_latent_mosaic_viroid	nd	nd	Pelamoviroid	Avsunviroidae
GQ872130.1	Peach_latent_mosaic_viroid	nd	nd	Pelamoviroid	Avsunviroidae
GQ872131.1	Peach_latent_mosaic_viroid	nd	nd	Pelamoviroid	Avsunviroidae
GQ872134.1	Peach_latent_mosaic_viroid	nd	nd	Pelamoviroid	Avsunviroidae
GQ872135.1	Peach_latent_mosaic_viroid	nd	nd	Pelamoviroid	Avsunviroidae
GQ872136.1	Peach_latent_mosaic_viroid	nd	nd	Pelamoviroid	Avsunviroidae
GQ872138.1	Peach_latent_mosaic_viroid	nd	nd	Pelamoviroid	Avsunviroidae
GQ872140.1	Peach_latent_mosaic_viroid	nd	nd	Pelamoviroid	Avsunviroidae
GQ872144.1	Peach_latent_mosaic_viroid	nd	nd	Pelamoviroid	Avsunviroidae
GQ923783.1	Hop_stunt_viroid	nd	nd	Hostuviroid	Pospiviroidae
GQ995464.1	Hop_stunt_viroid	nd	nd	Hostuviroid	Pospiviroidae
GU002326.1	Barley_yellow_dwarf_virus_PAV	Luteovirus	Luteoviridae	Luteovirus	Tombusviridae
GU112504.1	Impatiens_necrotic_spot_virus	Orthotospovirus	nd	Orthotospovirus	Tospoviridae
GU247978.1	Barley_yellow_dwarf_virus_PAV	Luteovirus	Luteoviridae	Luteovirus	Tombusviridae
GU247983.1	Barley_yellow_dwarf_virus_PAV	Luteovirus	Luteoviridae	Luteovirus	Tombusviridae
GU290549.1	Peach_latent_mosaic_viroid	nd	nd	Pelamoviroid	Avsunviroidae
GU300810.1	Citrus_exocortis_viroid	nd	nd	Pospiviroid	Pospiviroidae
GU326337.2	Olive_latent_virus_1	Alphanecrovirus	nd	Alphanecrovirus	Tombusviridae
GU327605.1	Hop_stunt_viroid	nd	nd	Hostuviroid	Pospiviroidae
GU591752.1	Impatiens_necrotic_spot_virus	Orthotospovirus	nd	Orthotospovirus	Tospoviridae
GU592444.1	Citrus_exocortis_viroid	nd	nd	Pospiviroid	Pospiviroidae
GU734660.1	Potato_yellow_dwarf_nucleorhabdovirus	Nucleorhabdovirus	nd	Alphanucleorhabdovirus	Rhabdoviridae
GU825978.1	Hop_stunt_viroid	nd	nd	Hostuviroid	Pospiviroidae
GU825981.1	Citrus_exocortis_viroid	nd	nd	Pospiviroid	Pospiviroidae
GU825982.1	Peach_latent_mosaic_viroid	nd	nd	Pelamoviroid	Avsunviroidae
GU825983.1	Peach_latent_mosaic_viroid	nd	nd	Pelamoviroid	Avsunviroidae
GU825987.1	Peach_latent_mosaic_viroid	nd	nd	Pelamoviroid	Avsunviroidae
GU825988.1	Peach_latent_mosaic_viroid	nd	nd	Pelamoviroid	Avsunviroidae
HC918585.1	Avocado_sunblotch_viroid	nd	nd	Avsunviroid	Avsunviroidae
HE575346.1	Hop_stunt_viroid	nd	nd	Hostuviroid	Pospiviroidae
HE575348.1	Hop_stunt_viroid	nd	nd	Hostuviroid	Pospiviroidae
HE584721.1	Barley_yellow_dwarf_virus_PAV	Luteovirus	Luteoviridae	Luteovirus	Tombusviridae
HE584722.1	Barley_yellow_dwarf_virus_PAV	Luteovirus	Luteoviridae	Luteovirus	Tombusviridae
HE584723.1	Barley_yellow_dwarf_virus_PAV	Luteovirus	Luteoviridae	Luteovirus	Tombusviridae
HE588185.1	Grapevine_leafroll-associated_virus_7	Velarivirus	Closteroviridae	Ampelovirus	Closteroviridae
HE601743.1	Apple_scar_skin_viroid	nd	nd	Apscaviroid	Pospiviroidae
HE601744.1	Apple_scar_skin_viroid	nd	nd	Apscaviroid	Pospiviroidae
HE661590.1	Eggplant_mottled_dwarf_nucleorhabdovirus	Nucleorhabdovirus	nd	Alphanucleorhabdovirus	Rhabdoviridae
HE662806.1	Hop_stunt_viroid	nd	nd	Hostuviroid	Pospiviroidae
HE662809.1	Hop_stunt_viroid	nd	nd	Hostuviroid	Pospiviroidae
HE817771.1	Maize_red_stripe_virus	nd	nd	Emaravirus	Fimoviridae
HE985229.1	Barley_yellow_dwarf_virus_PAV	Luteovirus	Luteoviridae	Luteovirus	Tombusviridae
HF679486.1	Citrus_vein_enation_virus	Enamovirus	Luteoviridae	Enamovirus	Solemoviridae
HF954985.1	Rice_black_streaked_dwarf_virus	Fijivirus	nd	Fijivirus	Reoviridae
HF954986.1	Rice_black_streaked_dwarf_virus	Fijivirus	nd	Fijivirus	Reoviridae
HF954988.1	Rice_black_streaked_dwarf_virus	Fijivirus	nd	Fijivirus	Reoviridae
HF954989.1	Rice_black_streaked_dwarf_virus	Fijivirus	nd	Fijivirus	Reoviridae
HF954991.1	Rice_black_streaked_dwarf_virus	Fijivirus	nd	Fijivirus	Reoviridae
HF954993.1	Rice_black_streaked_dwarf_virus	Fijivirus	nd	Fijivirus	Reoviridae
HF955005.1	Rice_black_streaked_dwarf_virus	Fijivirus	nd	Fijivirus	Reoviridae
HF955006.1	Rice_black_streaked_dwarf_virus	Fijivirus	nd	Fijivirus	Reoviridae
HF955007.1	Rice_black_streaked_dwarf_virus	Fijivirus	nd	Fijivirus	Reoviridae
HF955008.1	Rice_black_streaked_dwarf_virus	Fijivirus	nd	Fijivirus	Reoviridae
HF955009.1	Rice_black_streaked_dwarf_virus	Fijivirus	nd	Fijivirus	Reoviridae
HF955010.1	Rice_black_streaked_dwarf_virus	Fijivirus	nd	Fijivirus	Reoviridae
HF955011.1	Rice_black_streaked_dwarf_virus	Fijivirus	nd	Fijivirus	Reoviridae
HG738848.1	Raspberry_leaf_blotch_emaravirus	Emaravirus	nd	Emaravirus	Fimoviridae
HG739076.1	Citrus_exocortis_viroid	nd	nd	Pospiviroid	Pospiviroidae
HG764197.1	Apple_scar_skin_viroid	nd	nd	Apscaviroid	Pospiviroidae
HG764200.1	Apple_scar_skin_viroid	nd	nd	Apscaviroid	Pospiviroidae
HG764201.1	Apple_scar_skin_viroid	nd	nd	Apscaviroid	Pospiviroidae
HG794531.1	Eggplant_mottled_dwarf_nucleorhabdovirus	Nucleorhabdovirus	nd	Alphanucleorhabdovirus	Rhabdoviridae
HG794533.1	Eggplant_mottled_dwarf_nucleorhabdovirus	Nucleorhabdovirus	nd	Alphanucleorhabdovirus	Rhabdoviridae
HG794534.1	Eggplant_mottled_dwarf_nucleorhabdovirus	Nucleorhabdovirus	nd	Alphanucleorhabdovirus	Rhabdoviridae
HG794535.1	Eggplant_mottled_dwarf_nucleorhabdovirus	Nucleorhabdovirus	nd	Alphanucleorhabdovirus	Rhabdoviridae
HG794536.1	Eggplant_mottled_dwarf_nucleorhabdovirus	Nucleorhabdovirus	nd	Alphanucleorhabdovirus	Rhabdoviridae
HG794541.1	Eggplant_mottled_dwarf_nucleorhabdovirus	Nucleorhabdovirus	nd	Alphanucleorhabdovirus	Rhabdoviridae
HG794542.1	Eggplant_mottled_dwarf_nucleorhabdovirus	Nucleorhabdovirus	nd	Alphanucleorhabdovirus	Rhabdoviridae
HG794543.1	Eggplant_mottled_dwarf_nucleorhabdovirus	Nucleorhabdovirus	nd	Alphanucleorhabdovirus	Rhabdoviridae
HG794544.1	Eggplant_mottled_dwarf_nucleorhabdovirus	Nucleorhabdovirus	nd	Alphanucleorhabdovirus	Rhabdoviridae
HG794545.1	Eggplant_mottled_dwarf_nucleorhabdovirus	Nucleorhabdovirus	nd	Alphanucleorhabdovirus	Rhabdoviridae
HG916814.1	Eggplant_mottled_dwarf_nucleorhabdovirus	Nucleorhabdovirus	nd	Alphanucleorhabdovirus	Rhabdoviridae
HG916816.1	Eggplant_mottled_dwarf_nucleorhabdovirus	Nucleorhabdovirus	nd	Alphanucleorhabdovirus	Rhabdoviridae
HG916817.1	Eggplant_mottled_dwarf_nucleorhabdovirus	Nucleorhabdovirus	nd	Alphanucleorhabdovirus	Rhabdoviridae
HG916818.1	Eggplant_mottled_dwarf_nucleorhabdovirus	Nucleorhabdovirus	nd	Alphanucleorhabdovirus	Rhabdoviridae
HG916820.1	Eggplant_mottled_dwarf_nucleorhabdovirus	Nucleorhabdovirus	nd	Alphanucleorhabdovirus	Rhabdoviridae
HG916821.1	Eggplant_mottled_dwarf_nucleorhabdovirus	Nucleorhabdovirus	nd	Alphanucleorhabdovirus	Rhabdoviridae
HG916822.1	Eggplant_mottled_dwarf_nucleorhabdovirus	Nucleorhabdovirus	nd	Alphanucleorhabdovirus	Rhabdoviridae
HG916823.1	Eggplant_mottled_dwarf_nucleorhabdovirus	Nucleorhabdovirus	nd	Alphanucleorhabdovirus	Rhabdoviridae
HG916824.1	Eggplant_mottled_dwarf_nucleorhabdovirus	Nucleorhabdovirus	nd	Alphanucleorhabdovirus	Rhabdoviridae
HG916825.1	Eggplant_mottled_dwarf_nucleorhabdovirus	Nucleorhabdovirus	nd	Alphanucleorhabdovirus	Rhabdoviridae
HG931897.1	Grapevine_leafroll-associated_virus_2	Closterovirus	Closteroviridae	Ampelovirus	Closteroviridae
HG931898.1	Grapevine_leafroll-associated_virus_2	Closterovirus	Closteroviridae	Ampelovirus	Closteroviridae
HG931899.1	Grapevine_leafroll-associated_virus_2	Closterovirus	Closteroviridae	Ampelovirus	Closteroviridae
HG931900.1	Grapevine_leafroll-associated_virus_2	Closterovirus	Closteroviridae	Ampelovirus	Closteroviridae
HG931901.1	Grapevine_leafroll-associated_virus_2	Closterovirus	Closteroviridae	Ampelovirus	Closteroviridae
HG931902.1	Grapevine_leafroll-associated_virus_2	Closterovirus	Closteroviridae	Ampelovirus	Closteroviridae
HG931903.1	Grapevine_leafroll-associated_virus_2	Closterovirus	Closteroviridae	Ampelovirus	Closteroviridae
HG964696.1	Citrus_psorosis_virus	Ophiovirus	nd	Ophiovirus	Aspiviridae
HM017843.1	Panicum_mosaic_virus	Panicovirus	nd	Panicovirus	Tombusviridae
HM042749.1	Citrus_bark_cracking_viroid	nd	nd	Cocadviroid	Pospiviroidae
HM042750.1	Citrus_viroid_V	nd	nd	Apscaviroid	Pospiviroidae
HM042752.1	Citrus_viroid_V	nd	nd	Apscaviroid	Pospiviroidae
HM042754.1	Citrus_viroid_V	nd	nd	Apscaviroid	Pospiviroidae
HM059039.1	Grapevine_leafroll-associated_virus_2	Closterovirus	Closteroviridae	Ampelovirus	Closteroviridae
HM130523.1	Grapevine_leafroll-associated_virus_2	Closterovirus	Closteroviridae	Ampelovirus	Closteroviridae
HM185107.1	Peach_latent_mosaic_viroid	nd	nd	Pelamoviroid	Avsunviroidae
HM185108.1	Peach_latent_mosaic_viroid	nd	nd	Pelamoviroid	Avsunviroidae
HM185109.1	Peach_latent_mosaic_viroid	nd	nd	Pelamoviroid	Avsunviroidae
HM185110.1	Peach_latent_mosaic_viroid	nd	nd	Pelamoviroid	Avsunviroidae
HM185111.1	Peach_latent_mosaic_viroid	nd	nd	Pelamoviroid	Avsunviroidae
HM185112.1	Peach_latent_mosaic_viroid	nd	nd	Pelamoviroid	Avsunviroidae
HM185114.1	Peach_latent_mosaic_viroid	nd	nd	Pelamoviroid	Avsunviroidae
HM185115.1	Peach_latent_mosaic_viroid	nd	nd	Pelamoviroid	Avsunviroidae
HM188453.1	Rice_black_streaked_dwarf_virus	Fijivirus	nd	Fijivirus	Reoviridae
HM188454.1	Rice_black_streaked_dwarf_virus	Fijivirus	nd	Fijivirus	Reoviridae
HM188457.1	Rice_black_streaked_dwarf_virus	Fijivirus	nd	Fijivirus	Reoviridae
HM188461.1	Rice_black_streaked_dwarf_virus	Fijivirus	nd	Fijivirus	Reoviridae
HM188463.1	Rice_black_streaked_dwarf_virus	Fijivirus	nd	Fijivirus	Reoviridae
HM188467.1	Rice_black_streaked_dwarf_virus	Fijivirus	nd	Fijivirus	Reoviridae
HM188469.1	Rice_black_streaked_dwarf_virus	Fijivirus	nd	Fijivirus	Reoviridae
HM188483.1	Rice_black_streaked_dwarf_virus	Fijivirus	nd	Fijivirus	Reoviridae
HM188486.1	Rice_black_streaked_dwarf_virus	Fijivirus	nd	Fijivirus	Reoviridae
HM188492.1	Rice_black_streaked_dwarf_virus	Fijivirus	nd	Fijivirus	Reoviridae
HM188494.1	Rice_black_streaked_dwarf_virus	Fijivirus	nd	Fijivirus	Reoviridae
HM188499.1	Rice_black_streaked_dwarf_virus	Fijivirus	nd	Fijivirus	Reoviridae
HM188507.1	Rice_black_streaked_dwarf_virus	Fijivirus	nd	Fijivirus	Reoviridae
HM188520.1	Rice_black_streaked_dwarf_virus	Fijivirus	nd	Fijivirus	Reoviridae
HM188532.1	Rice_black_streaked_dwarf_virus	Fijivirus	nd	Fijivirus	Reoviridae
HM188541.1	Rice_black_streaked_dwarf_virus	Fijivirus	nd	Fijivirus	Reoviridae
HM209069.1	Rice_black_streaked_dwarf_virus	Fijivirus	nd	Fijivirus	Reoviridae
HM439101.1	Tomato_bushy_stunt_virus	Tombusvirus	nd	Tombusvirus	Tombusviridae
HM488003.1	Barley_yellow_dwarf_virus	Luteovirus	Luteoviridae	nan	Solemoviridae
HM488005.1	Barley_yellow_dwarf_virus	Luteovirus	Luteoviridae	nan	Solemoviridae
HM560977.1	Potato_spindle_tuber_viroid	nd	nd	Pospiviroid	Pospiviroidae
HM590775.1	Citrus_psorosis_virus	Ophiovirus	nd	Ophiovirus	Aspiviridae
HM591195.1	Strawberry_latent_ringspot_virus	nd	nd	nan	Secoviridae
HM591196.1	Strawberry_latent_ringspot_virus	nd	nd	nan	Secoviridae
HM591197.1	Strawberry_latent_ringspot_virus	nd	nd	nan	Secoviridae
HM591199.1	Strawberry_latent_ringspot_virus	nd	nd	nan	Secoviridae
HM636881.1	Grapevine_leafroll-associated_virus_2	Closterovirus	Closteroviridae	Ampelovirus	Closteroviridae
HM636886.1	Grapevine_leafroll-associated_virus_2	Closterovirus	Closteroviridae	Ampelovirus	Closteroviridae
HM636888.1	Grapevine_leafroll-associated_virus_2	Closterovirus	Closteroviridae	Ampelovirus	Closteroviridae
HM636918.1	Eggplant_mottled_dwarf_nucleorhabdovirus	Nucleorhabdovirus	nd	Alphanucleorhabdovirus	Rhabdoviridae
HM636919.1	Eggplant_mottled_dwarf_nucleorhabdovirus	Nucleorhabdovirus	nd	Alphanucleorhabdovirus	Rhabdoviridae
HM755990.1	Rice_stripe_tenuivirus	Tenuivirus	nd	Tenuivirus	Phenuiviridae
HM849039.1	Soybean_cyst_nematode_associated_northern_cereal_mosaic_virus	Cytorhabdovirus	nd	Cytorhabdovirus	Rhabdoviridae
HM849041.1	Soybean_cyst_nematode_associated_rice_stripe_virus	Tenuivirus	nd	Tenuivirus	Phenuiviridae
HQ012653.1	Raspberry_latent_virus	nd	nd	Unclassified	Reoviridae
HQ012654.1	Raspberry_latent_virus	nd	nd	Unclassified	Reoviridae
HQ012655.1	Raspberry_latent_virus	nd	nd	Unclassified	Reoviridae
HQ012656.1	Raspberry_latent_virus	nd	nd	Unclassified	Reoviridae
HQ012657.1	Raspberry_latent_virus	nd	nd	Unclassified	Reoviridae
HQ012658.1	Raspberry_latent_virus	nd	nd	Unclassified	Reoviridae
HQ012659.1	Raspberry_latent_virus	nd	nd	Unclassified	Reoviridae
HQ012660.1	Raspberry_latent_virus	nd	nd	Unclassified	Reoviridae
HQ012661.1	Raspberry_latent_virus	nd	nd	Unclassified	Reoviridae
HQ012662.1	Raspberry_latent_virus	nd	nd	Unclassified	Reoviridae
HQ162303.1	Grapevine_leafroll-associated_virus_2	Closterovirus	Closteroviridae	Ampelovirus	Closteroviridae
HQ162304.1	Grapevine_leafroll-associated_virus_2	Closterovirus	Closteroviridae	Ampelovirus	Closteroviridae
HQ162305.1	Grapevine_leafroll-associated_virus_2	Closterovirus	Closteroviridae	Ampelovirus	Closteroviridae
HQ162310.1	Grapevine_leafroll-associated_virus_2	Closterovirus	Closteroviridae	Ampelovirus	Closteroviridae
HQ162311.1	Grapevine_leafroll-associated_virus_2	Closterovirus	Closteroviridae	Ampelovirus	Closteroviridae
HQ162312.1	Grapevine_leafroll-associated_virus_2	Closterovirus	Closteroviridae	Ampelovirus	Closteroviridae
HQ185615.1	Grapevine_leafroll-associated_virus_2	Closterovirus	Closteroviridae	Ampelovirus	Closteroviridae
HQ199844.1	Peanut_bud_necrosis_virus	Orthotospovirus	nd	Orthotospovirus	Tospoviridae
HQ284014.1	Citrus_exocortis_viroid	nd	nd	Pospiviroid	Pospiviroidae
HQ284025.1	Citrus_exocortis_viroid	nd	nd	Pospiviroid	Pospiviroidae
HQ286483.1	Olive_leaf_yellowing-associated_virus	nd	nd	nan	Closteroviridae
HQ286484.1	Olive_leaf_yellowing-associated_virus	nd	nd	nan	Closteroviridae
HQ286486.1	Olive_leaf_yellowing-associated_virus	nd	nd	nan	Closteroviridae
HQ286487.1	Olive_leaf_yellowing-associated_virus	nd	nd	nan	Closteroviridae
HQ286488.1	Olive_leaf_yellowing-associated_virus	nd	nd	nan	Closteroviridae
HQ286489.1	Olive_leaf_yellowing-associated_virus	nd	nd	nan	Closteroviridae
HQ286490.1	Olive_leaf_yellowing-associated_virus	nd	nd	nan	Closteroviridae
HQ286491.1	Olive_leaf_yellowing-associated_virus	nd	nd	nan	Closteroviridae
HQ286492.1	Olive_leaf_yellowing-associated_virus	nd	nd	nan	Closteroviridae
HQ286494.1	Olive_leaf_yellowing-associated_virus	nd	nd	nan	Closteroviridae
HQ286495.1	Olive_leaf_yellowing-associated_virus	nd	nd	nan	Closteroviridae
HQ286496.1	Olive_leaf_yellowing-associated_virus	nd	nd	nan	Closteroviridae
HQ288836.1	Olive_leaf_yellowing-associated_virus	nd	nd	nan	Closteroviridae
HQ288837.1	Olive_leaf_yellowing-associated_virus	nd	nd	nan	Closteroviridae
HQ288838.1	Olive_leaf_yellowing-associated_virus	nd	nd	nan	Closteroviridae
HQ288839.1	Olive_leaf_yellowing-associated_virus	nd	nd	nan	Closteroviridae
HQ288840.1	Olive_leaf_yellowing-associated_virus	nd	nd	nan	Closteroviridae
HQ288841.1	Olive_leaf_yellowing-associated_virus	nd	nd	nan	Closteroviridae
HQ288842.1	Olive_leaf_yellowing-associated_virus	nd	nd	nan	Closteroviridae
HQ288844.1	Olive_leaf_yellowing-associated_virus	nd	nd	nan	Closteroviridae
HQ288845.1	Olive_leaf_yellowing-associated_virus	nd	nd	nan	Closteroviridae
HQ288847.1	Olive_leaf_yellowing-associated_virus	nd	nd	nan	Closteroviridae
HQ288848.1	Olive_leaf_yellowing-associated_virus	nd	nd	nan	Closteroviridae
HQ288849.1	Olive_leaf_yellowing-associated_virus	nd	nd	nan	Closteroviridae
HQ316956.1	Olive_leaf_yellowing-associated_virus	nd	nd	nan	Closteroviridae
HQ316957.1	Olive_leaf_yellowing-associated_virus	nd	nd	nan	Closteroviridae
HQ316958.1	Olive_leaf_yellowing-associated_virus	nd	nd	nan	Closteroviridae
HQ316959.1	Olive_leaf_yellowing-associated_virus	nd	nd	nan	Closteroviridae
HQ316960.1	Olive_leaf_yellowing-associated_virus	nd	nd	nan	Closteroviridae
HQ316961.1	Olive_leaf_yellowing-associated_virus	nd	nd	nan	Closteroviridae
HQ324114.1	Peanut_bud_necrosis_virus	Orthotospovirus	nd	Orthotospovirus	Tospoviridae
HQ324115.1	Peanut_bud_necrosis_virus	Orthotospovirus	nd	Orthotospovirus	Tospoviridae
HQ324250.1	Indian_citrus_ringspot_virus	Mandarivirus	Alphaflexiviridae	Potexvirus	Alphaflexiviridae
HQ326087.1	Apple_scar_skin_viroid	nd	nd	Apscaviroid	Pospiviroidae
HQ326088.1	Apple_scar_skin_viroid	nd	nd	Apscaviroid	Pospiviroidae
HQ326089.1	Apple_scar_skin_viroid	nd	nd	Apscaviroid	Pospiviroidae
HQ326090.1	Apple_scar_skin_viroid	nd	nd	Apscaviroid	Pospiviroidae
HQ326096.1	Apple_scar_skin_viroid	nd	nd	Apscaviroid	Pospiviroidae
HQ342884.1	Peach_latent_mosaic_viroid	nd	nd	Pelamoviroid	Avsunviroidae
HQ342885.1	Peach_latent_mosaic_viroid	nd	nd	Pelamoviroid	Avsunviroidae
HQ342886.1	Peach_latent_mosaic_viroid	nd	nd	Pelamoviroid	Avsunviroidae
HQ343287.1	Rice_stripe_tenuivirus	Tenuivirus	nd	Tenuivirus	Phenuiviridae
HQ343288.1	Rice_stripe_tenuivirus	Tenuivirus	nd	Tenuivirus	Phenuiviridae
HQ343289.1	Rice_stripe_tenuivirus	Tenuivirus	nd	Tenuivirus	Phenuiviridae
HQ343290.1	Rice_stripe_tenuivirus	Tenuivirus	nd	Tenuivirus	Phenuiviridae
HQ343291.1	Rice_stripe_tenuivirus	Tenuivirus	nd	Tenuivirus	Phenuiviridae
HQ343292.1	Rice_stripe_tenuivirus	Tenuivirus	nd	Tenuivirus	Phenuiviridae
HQ343293.1	Rice_stripe_tenuivirus	Tenuivirus	nd	Tenuivirus	Phenuiviridae
HQ343294.1	Rice_stripe_tenuivirus	Tenuivirus	nd	Tenuivirus	Phenuiviridae
HQ386726.1	Hop_stunt_viroid	nd	nd	Hostuviroid	Pospiviroidae
HQ386728.1	Hop_stunt_viroid	nd	nd	Hostuviroid	Pospiviroidae
HQ394209.1	Rice_black_streaked_dwarf_virus	Fijivirus	nd	Fijivirus	Reoviridae
HQ394210.1	Rice_black_streaked_dwarf_virus	Fijivirus	nd	Fijivirus	Reoviridae
HQ423166.1	Citrus_exocortis_viroid	nd	nd	Pospiviroid	Pospiviroidae
HQ452399.1	Potato_spindle_tuber_viroid	nd	nd	Pospiviroid	Pospiviroidae
HQ452400.1	Potato_spindle_tuber_viroid	nd	nd	Pospiviroid	Pospiviroidae
HQ452402.1	Potato_spindle_tuber_viroid	nd	nd	Pospiviroid	Pospiviroidae
HQ452403.1	Potato_spindle_tuber_viroid	nd	nd	Pospiviroid	Pospiviroidae
HQ452409.1	Potato_spindle_tuber_viroid	nd	nd	Pospiviroid	Pospiviroidae
HQ452411.1	Potato_spindle_tuber_viroid	nd	nd	Pospiviroid	Pospiviroidae
HQ452414.1	Potato_spindle_tuber_viroid	nd	nd	Pospiviroid	Pospiviroidae
HQ452417.1	Citrus_exocortis_viroid	nd	nd	Pospiviroid	Pospiviroidae
HQ454927.1	Potato_spindle_tuber_viroid	nd	nd	Pospiviroid	Pospiviroidae
HQ456536.1	Strawberry_latent_ringspot_virus	nd	nd	nan	Secoviridae
HQ456944.1	Potato_spindle_tuber_viroid	nd	nd	Pospiviroid	Pospiviroidae
HQ606078.1	Apple_scar_skin_viroid	nd	nd	Apscaviroid	Pospiviroidae
HQ637550.1	Maize_rough_dwarf_virus	Fijivirus	nd	Fijivirus	Reoviridae
HQ637551.1	Maize_rough_dwarf_virus	Fijivirus	nd	Fijivirus	Reoviridae
HQ637552.1	Maize_rough_dwarf_virus	Fijivirus	nd	Fijivirus	Reoviridae
HQ637553.1	Maize_rough_dwarf_virus	Fijivirus	nd	Fijivirus	Reoviridae
HQ637554.1	Maize_rough_dwarf_virus	Fijivirus	nd	Fijivirus	Reoviridae
HQ637555.1	Maize_rough_dwarf_virus	Fijivirus	nd	Fijivirus	Reoviridae
HQ637557.1	Maize_rough_dwarf_virus	Fijivirus	nd	Fijivirus	Reoviridae
HQ637558.1	Maize_rough_dwarf_virus	Fijivirus	nd	Fijivirus	Reoviridae
HQ637559.1	Maize_rough_dwarf_virus	Fijivirus	nd	Fijivirus	Reoviridae
HQ670663.1	Rice_black_streaked_dwarf_virus	Fijivirus	nd	Fijivirus	Reoviridae
HQ670666.1	Rice_black_streaked_dwarf_virus	Fijivirus	nd	Fijivirus	Reoviridae
HQ670668.1	Rice_black_streaked_dwarf_virus	Fijivirus	nd	Fijivirus	Reoviridae
HQ670669.1	Rice_black_streaked_dwarf_virus	Fijivirus	nd	Fijivirus	Reoviridae
HQ670670.1	Rice_black_streaked_dwarf_virus	Fijivirus	nd	Fijivirus	Reoviridae
HQ670671.1	Rice_black_streaked_dwarf_virus	Fijivirus	nd	Fijivirus	Reoviridae
HQ670674.1	Rice_black_streaked_dwarf_virus	Fijivirus	nd	Fijivirus	Reoviridae
HQ840722.1	Apple_scar_skin_viroid	nd	nd	Apscaviroid	Pospiviroidae
HQ844205.1	Sweet_potato_vein_mosaic_virus	Potyvirus	Potyviridae	Begomovirus	Geminiviridae
HQ844207.1	Sweet_potato_vein_mosaic_virus	Potyvirus	Potyviridae	Begomovirus	Geminiviridae
HQ844208.1	Sweet_potato_vein_mosaic_virus	Potyvirus	Potyviridae	Begomovirus	Geminiviridae
HQ844212.1	Sweet_potato_vein_mosaic_virus	Potyvirus	Potyviridae	Begomovirus	Geminiviridae
HQ844218.1	Sweet_potato_vein_mosaic_virus	Potyvirus	Potyviridae	Begomovirus	Geminiviridae
HQ916887.1	Rice_black_streaked_dwarf_virus	Fijivirus	nd	Fijivirus	Reoviridae
HQ916902.1	Rice_black_streaked_dwarf_virus	Fijivirus	nd	Fijivirus	Reoviridae
HQ916903.1	Rice_black_streaked_dwarf_virus	Fijivirus	nd	Fijivirus	Reoviridae
J02053.1	Citrus_exocortis_viroid	nd	nd	Pospiviroid	Pospiviroidae
JF268242.1	Grapevine_leafroll-associated_virus_7	Velarivirus	Closteroviridae	Ampelovirus	Closteroviridae
JF268243.1	Grapevine_leafroll-associated_virus_7	Velarivirus	Closteroviridae	Ampelovirus	Closteroviridae
JF279697.1	Grapevine_leafroll-associated_virus_7	Velarivirus	Closteroviridae	Ampelovirus	Closteroviridae
JF279698.1	Grapevine_leafroll-associated_virus_7	Velarivirus	Closteroviridae	Ampelovirus	Closteroviridae
JF279704.1	Grapevine_leafroll-associated_virus_7	Velarivirus	Closteroviridae	Ampelovirus	Closteroviridae
JF323861.1	Hop_stunt_viroid	nd	nd	Hostuviroid	Pospiviroidae
JF416648.1	Peach_latent_mosaic_viroid	nd	nd	Pelamoviroid	Avsunviroidae
JF416649.1	Peach_latent_mosaic_viroid	nd	nd	Pelamoviroid	Avsunviroidae
JF422772.1	Maize_chlorotic_mottle_virus	Machlomovirus	nd	Machlomovirus	Tombusviridae
JF742600.1	Citrus_bent_leaf_viroid	nd	nd	Apscaviroid	Pospiviroidae
JF812069.1	Citrus_dwarfing_viroid	nd	nd	Apscaviroid	Pospiviroidae
JF812070.1	Citrus_dwarfing_viroid	nd	nd	Apscaviroid	Pospiviroidae
JF828170.1	Rice_black_streaked_dwarf_virus	Fijivirus	nd	Fijivirus	Reoviridae
JF828188.1	Rice_black_streaked_dwarf_virus	Fijivirus	nd	Fijivirus	Reoviridae
JF828190.1	Rice_black_streaked_dwarf_virus	Fijivirus	nd	Fijivirus	Reoviridae
JF829031.1	Rice_black_streaked_dwarf_virus	Fijivirus	nd	Fijivirus	Reoviridae
JF829045.1	Rice_black_streaked_dwarf_virus	Fijivirus	nd	Fijivirus	Reoviridae
JF829053.1	Rice_black_streaked_dwarf_virus	Fijivirus	nd	Fijivirus	Reoviridae
JF829060.1	Rice_black_streaked_dwarf_virus	Fijivirus	nd	Fijivirus	Reoviridae
JF898789.1	Peach_latent_mosaic_viroid	nd	nd	Pelamoviroid	Avsunviroidae
JF898791.1	Peach_latent_mosaic_viroid	nd	nd	Pelamoviroid	Avsunviroidae
JF898792.1	Peach_latent_mosaic_viroid	nd	nd	Pelamoviroid	Avsunviroidae
JF898793.1	Peach_latent_mosaic_viroid	nd	nd	Pelamoviroid	Avsunviroidae
JF898794.1	Peach_latent_mosaic_viroid	nd	nd	Pelamoviroid	Avsunviroidae
JF898795.1	Peach_latent_mosaic_viroid	nd	nd	Pelamoviroid	Avsunviroidae
JF898796.1	Peach_latent_mosaic_viroid	nd	nd	Pelamoviroid	Avsunviroidae
JF898797.1	Peach_latent_mosaic_viroid	nd	nd	Pelamoviroid	Avsunviroidae
JF898799.1	Peach_latent_mosaic_viroid	nd	nd	Pelamoviroid	Avsunviroidae
JF898802.1	Peach_latent_mosaic_viroid	nd	nd	Pelamoviroid	Avsunviroidae
JF898803.1	Peach_latent_mosaic_viroid	nd	nd	Pelamoviroid	Avsunviroidae
JF898804.1	Peach_latent_mosaic_viroid	nd	nd	Pelamoviroid	Avsunviroidae
JF898805.1	Peach_latent_mosaic_viroid	nd	nd	Pelamoviroid	Avsunviroidae
JF898806.1	Peach_latent_mosaic_viroid	nd	nd	Pelamoviroid	Avsunviroidae
JF898808.1	Peach_latent_mosaic_viroid	nd	nd	Pelamoviroid	Avsunviroidae
JF898816.1	Peach_latent_mosaic_viroid	nd	nd	Pelamoviroid	Avsunviroidae
JF898817.1	Peach_latent_mosaic_viroid	nd	nd	Pelamoviroid	Avsunviroidae
JF898820.1	Peach_latent_mosaic_viroid	nd	nd	Pelamoviroid	Avsunviroidae
JF898825.1	Peach_latent_mosaic_viroid	nd	nd	Pelamoviroid	Avsunviroidae
JF898826.1	Peach_latent_mosaic_viroid	nd	nd	Pelamoviroid	Avsunviroidae
JF927892.1	Peach_latent_mosaic_viroid	nd	nd	Pelamoviroid	Avsunviroidae
JF927893.1	Peach_latent_mosaic_viroid	nd	nd	Pelamoviroid	Avsunviroidae
JF927894.1	Peach_latent_mosaic_viroid	nd	nd	Pelamoviroid	Avsunviroidae
JF927895.1	Peach_latent_mosaic_viroid	nd	nd	Pelamoviroid	Avsunviroidae
JF927896.1	Peach_latent_mosaic_viroid	nd	nd	Pelamoviroid	Avsunviroidae
JF927897.1	Peach_latent_mosaic_viroid	nd	nd	Pelamoviroid	Avsunviroidae
JF927898.1	Peach_latent_mosaic_viroid	nd	nd	Pelamoviroid	Avsunviroidae
JF927943.1	Grapevine_leafroll-associated_virus_7	Velarivirus	Closteroviridae	Ampelovirus	Closteroviridae
JF968416.1	Peanut_bud_necrosis_virus	Orthotospovirus	nd	Orthotospovirus	Tospoviridae
JN008877.1	Rice_black_streaked_dwarf_virus	Fijivirus	nd	Fijivirus	Reoviridae
JN008882.1	Rice_black_streaked_dwarf_virus	Fijivirus	nd	Fijivirus	Reoviridae
JN020022.1	Tomato_zonate_spot_virus	Orthotospovirus	nd	Orthotospovirus	Tospoviridae
JN020023.1	Tomato_zonate_spot_virus	Orthotospovirus	nd	Orthotospovirus	Tospoviridae
JN020026.1	Tomato_zonate_spot_virus	Orthotospovirus	nd	Orthotospovirus	Tospoviridae
JN116578.1	Tomato_zonate_spot_virus	Orthotospovirus	nd	Orthotospovirus	Tospoviridae
JN116579.1	Tomato_zonate_spot_virus	Orthotospovirus	nd	Orthotospovirus	Tospoviridae
JN116580.1	Tomato_zonate_spot_virus	Orthotospovirus	nd	Orthotospovirus	Tospoviridae
JN116582.1	Tomato_zonate_spot_virus	Orthotospovirus	nd	Orthotospovirus	Tospoviridae
JN116586.1	Tomato_zonate_spot_virus	Orthotospovirus	nd	Orthotospovirus	Tospoviridae
JN191603.1	Rice_black_streaked_dwarf_virus	Fijivirus	nd	Fijivirus	Reoviridae
JN191605.1	Rice_black_streaked_dwarf_virus	Fijivirus	nd	Fijivirus	Reoviridae
JN191617.1	Rice_black_streaked_dwarf_virus	Fijivirus	nd	Fijivirus	Reoviridae
JN191618.1	Rice_black_streaked_dwarf_virus	Fijivirus	nd	Fijivirus	Reoviridae
JN191619.1	Rice_black_streaked_dwarf_virus	Fijivirus	nd	Fijivirus	Reoviridae
JN191621.1	Rice_black_streaked_dwarf_virus	Fijivirus	nd	Fijivirus	Reoviridae
JN222364.1	Citrus_psorosis_virus	Ophiovirus	nd	Ophiovirus	Aspiviridae
JN377825.1	Peach_latent_mosaic_viroid	nd	nd	Pelamoviroid	Avsunviroidae
JN377829.1	Peach_latent_mosaic_viroid	nd	nd	Pelamoviroid	Avsunviroidae
JN377831.1	Peach_latent_mosaic_viroid	nd	nd	Pelamoviroid	Avsunviroidae
JN377832.1	Peach_latent_mosaic_viroid	nd	nd	Pelamoviroid	Avsunviroidae
JN377833.1	Peach_latent_mosaic_viroid	nd	nd	Pelamoviroid	Avsunviroidae
JN377836.1	Peach_latent_mosaic_viroid	nd	nd	Pelamoviroid	Avsunviroidae
JN377841.1	Peach_latent_mosaic_viroid	nd	nd	Pelamoviroid	Avsunviroidae
JN377842.1	Peach_latent_mosaic_viroid	nd	nd	Pelamoviroid	Avsunviroidae
JN377844.1	Peach_latent_mosaic_viroid	nd	nd	Pelamoviroid	Avsunviroidae
JN377848.1	Peach_latent_mosaic_viroid	nd	nd	Pelamoviroid	Avsunviroidae
JN377851.1	Peach_latent_mosaic_viroid	nd	nd	Pelamoviroid	Avsunviroidae
JN377852.1	Peach_latent_mosaic_viroid	nd	nd	Pelamoviroid	Avsunviroidae
JN377856.1	Peach_latent_mosaic_viroid	nd	nd	Pelamoviroid	Avsunviroidae
JN377857.1	Peach_latent_mosaic_viroid	nd	nd	Pelamoviroid	Avsunviroidae
JN377858.1	Peach_latent_mosaic_viroid	nd	nd	Pelamoviroid	Avsunviroidae
JN377859.1	Peach_latent_mosaic_viroid	nd	nd	Pelamoviroid	Avsunviroidae
JN377860.1	Peach_latent_mosaic_viroid	nd	nd	Pelamoviroid	Avsunviroidae
JN377861.1	Peach_latent_mosaic_viroid	nd	nd	Pelamoviroid	Avsunviroidae
JN377862.1	Peach_latent_mosaic_viroid	nd	nd	Pelamoviroid	Avsunviroidae
JN377864.1	Peach_latent_mosaic_viroid	nd	nd	Pelamoviroid	Avsunviroidae
JN377865.1	Peach_latent_mosaic_viroid	nd	nd	Pelamoviroid	Avsunviroidae
JN377866.1	Peach_latent_mosaic_viroid	nd	nd	Pelamoviroid	Avsunviroidae
JN377869.1	Peach_latent_mosaic_viroid	nd	nd	Pelamoviroid	Avsunviroidae
JN377870.1	Peach_latent_mosaic_viroid	nd	nd	Pelamoviroid	Avsunviroidae
JN377872.1	Peach_latent_mosaic_viroid	nd	nd	Pelamoviroid	Avsunviroidae
JN377873.1	Peach_latent_mosaic_viroid	nd	nd	Pelamoviroid	Avsunviroidae
JN377874.1	Peach_latent_mosaic_viroid	nd	nd	Pelamoviroid	Avsunviroidae
JN377876.1	Peach_latent_mosaic_viroid	nd	nd	Pelamoviroid	Avsunviroidae
JN377877.1	Peach_latent_mosaic_viroid	nd	nd	Pelamoviroid	Avsunviroidae
JN377878.1	Peach_latent_mosaic_viroid	nd	nd	Pelamoviroid	Avsunviroidae
JN377879.1	Peach_latent_mosaic_viroid	nd	nd	Pelamoviroid	Avsunviroidae
JN377880.1	Peach_latent_mosaic_viroid	nd	nd	Pelamoviroid	Avsunviroidae
JN377881.1	Peach_latent_mosaic_viroid	nd	nd	Pelamoviroid	Avsunviroidae
JN377882.1	Peach_latent_mosaic_viroid	nd	nd	Pelamoviroid	Avsunviroidae
JN377883.1	Peach_latent_mosaic_viroid	nd	nd	Pelamoviroid	Avsunviroidae
JN377886.1	Peach_latent_mosaic_viroid	nd	nd	Pelamoviroid	Avsunviroidae
JN377887.1	Peach_latent_mosaic_viroid	nd	nd	Pelamoviroid	Avsunviroidae
JN377891.1	Peach_latent_mosaic_viroid	nd	nd	Pelamoviroid	Avsunviroidae
JN383343.1	Grapevine_leafroll-associated_virus_7	Velarivirus	Closteroviridae	Ampelovirus	Closteroviridae
JN546588.1	Grapevine_leafroll-associated_virus_2	Closterovirus	Closteroviridae	Ampelovirus	Closteroviridae
JN680784.1	Peach_latent_mosaic_viroid	nd	nd	Pelamoviroid	Avsunviroidae
JN680785.1	Peach_latent_mosaic_viroid	nd	nd	Pelamoviroid	Avsunviroidae
JN700905.1	Grapevine_leafroll-associated_virus_2	Closterovirus	Closteroviridae	Ampelovirus	Closteroviridae
JN700907.1	Grapevine_leafroll-associated_virus_2	Closterovirus	Closteroviridae	Ampelovirus	Closteroviridae
JN859086.1	Strawberry_latent_ringspot_virus	nd	nd	nan	Secoviridae
JN859087.1	Strawberry_latent_ringspot_virus	nd	nd	nan	Secoviridae
JN859088.1	Strawberry_latent_ringspot_virus	nd	nd	nan	Secoviridae
JN859089.1	Strawberry_latent_ringspot_virus	nd	nd	nan	Secoviridae
JQ072089.1	Citrus_viroid_V	nd	nd	Apscaviroid	Pospiviroidae
JQ080272.1	Hop_stunt_viroid	nd	nd	Hostuviroid	Pospiviroidae
JQ080274.1	Hop_stunt_viroid	nd	nd	Hostuviroid	Pospiviroidae
JQ080276.1	Hop_stunt_viroid	nd	nd	Hostuviroid	Pospiviroidae
JQ083645.1	Citrus_exocortis_viroid	nd	nd	Pospiviroid	Pospiviroidae
JQ083647.1	Citrus_exocortis_viroid	nd	nd	Pospiviroid	Pospiviroidae
JQ284450.1	Impatiens_necrotic_spot_virus	Orthotospovirus	nd	Orthotospovirus	Tospoviridae
JQ348925.1	Citrus_viroid_V	nd	nd	Apscaviroid	Pospiviroidae
JQ348926.1	Citrus_viroid_V	nd	nd	Apscaviroid	Pospiviroidae
JQ348927.1	Citrus_viroid_V	nd	nd	Apscaviroid	Pospiviroidae
JQ755418.1	Maize_chlorotic_mottle_virus	Machlomovirus	nd	Machlomovirus	Tombusviridae
JQ806338.1	Potato_spindle_tuber_viroid	nd	nd	Pospiviroid	Pospiviroidae
JQ811487.1	Barley_yellow_dwarf_virus_PAV	Luteovirus	Luteoviridae	Luteovirus	Tombusviridae
JQ889854.1	Potato_spindle_tuber_viroid	nd	nd	Pospiviroid	Pospiviroidae
JQ927414.1	Rice_stripe_tenuivirus	Tenuivirus	nd	Tenuivirus	Phenuiviridae
JQ927415.1	Rice_stripe_tenuivirus	Tenuivirus	nd	Tenuivirus	Phenuiviridae
JQ927416.1	Rice_stripe_tenuivirus	Tenuivirus	nd	Tenuivirus	Phenuiviridae
JQ927417.1	Rice_stripe_tenuivirus	Tenuivirus	nd	Tenuivirus	Phenuiviridae
JQ927418.1	Rice_stripe_tenuivirus	Tenuivirus	nd	Tenuivirus	Phenuiviridae
JQ927419.1	Rice_stripe_tenuivirus	Tenuivirus	nd	Tenuivirus	Phenuiviridae
JQ927421.1	Rice_stripe_tenuivirus	Tenuivirus	nd	Tenuivirus	Phenuiviridae
JQ927422.1	Rice_stripe_tenuivirus	Tenuivirus	nd	Tenuivirus	Phenuiviridae
JQ927423.1	Rice_stripe_tenuivirus	Tenuivirus	nd	Tenuivirus	Phenuiviridae
JQ927424.1	Rice_stripe_tenuivirus	Tenuivirus	nd	Tenuivirus	Phenuiviridae
JQ927425.1	Rice_stripe_tenuivirus	Tenuivirus	nd	Tenuivirus	Phenuiviridae
JQ927426.1	Rice_stripe_tenuivirus	Tenuivirus	nd	Tenuivirus	Phenuiviridae
JQ927427.1	Rice_stripe_tenuivirus	Tenuivirus	nd	Tenuivirus	Phenuiviridae
JQ927429.1	Rice_stripe_tenuivirus	Tenuivirus	nd	Tenuivirus	Phenuiviridae
JQ927430.1	Rice_stripe_tenuivirus	Tenuivirus	nd	Tenuivirus	Phenuiviridae
JQ927431.1	Rice_stripe_tenuivirus	Tenuivirus	nd	Tenuivirus	Phenuiviridae
JQ927432.1	Rice_stripe_tenuivirus	Tenuivirus	nd	Tenuivirus	Phenuiviridae
JQ927433.1	Rice_stripe_tenuivirus	Tenuivirus	nd	Tenuivirus	Phenuiviridae
JQ927434.1	Rice_stripe_tenuivirus	Tenuivirus	nd	Tenuivirus	Phenuiviridae
JQ927435.1	Rice_stripe_tenuivirus	Tenuivirus	nd	Tenuivirus	Phenuiviridae
JQ927437.1	Rice_stripe_tenuivirus	Tenuivirus	nd	Tenuivirus	Phenuiviridae
JQ975001.1	Maize_rough_dwarf_virus	Fijivirus	nd	Fijivirus	Reoviridae
JX047159.1	Rice_black_streaked_dwarf_virus	Fijivirus	nd	Fijivirus	Reoviridae
JX047160.1	Rice_black_streaked_dwarf_virus	Fijivirus	nd	Fijivirus	Reoviridae
JX047164.1	Rice_black_streaked_dwarf_virus	Fijivirus	nd	Fijivirus	Reoviridae
JX047166.1	Rice_black_streaked_dwarf_virus	Fijivirus	nd	Fijivirus	Reoviridae
JX047176.1	Rice_black_streaked_dwarf_virus	Fijivirus	nd	Fijivirus	Reoviridae
JX047177.1	Rice_black_streaked_dwarf_virus	Fijivirus	nd	Fijivirus	Reoviridae
JX047178.1	Rice_black_streaked_dwarf_virus	Fijivirus	nd	Fijivirus	Reoviridae
JX047179.1	Rice_black_streaked_dwarf_virus	Fijivirus	nd	Fijivirus	Reoviridae
JX047181.1	Rice_black_streaked_dwarf_virus	Fijivirus	nd	Fijivirus	Reoviridae
JX047184.1	Rice_black_streaked_dwarf_virus	Fijivirus	nd	Fijivirus	Reoviridae
JX047187.1	Rice_black_streaked_dwarf_virus	Fijivirus	nd	Fijivirus	Reoviridae
JX047190.1	Rice_black_streaked_dwarf_virus	Fijivirus	nd	Fijivirus	Reoviridae
JX047198.1	Rice_black_streaked_dwarf_virus	Fijivirus	nd	Fijivirus	Reoviridae
JX047203.1	Rice_black_streaked_dwarf_virus	Fijivirus	nd	Fijivirus	Reoviridae
JX047208.1	Rice_black_streaked_dwarf_virus	Fijivirus	nd	Fijivirus	Reoviridae
JX047214.1	Rice_black_streaked_dwarf_virus	Fijivirus	nd	Fijivirus	Reoviridae
JX047216.1	Rice_black_streaked_dwarf_virus	Fijivirus	nd	Fijivirus	Reoviridae
JX047222.1	Rice_black_streaked_dwarf_virus	Fijivirus	nd	Fijivirus	Reoviridae
JX047236.1	Rice_black_streaked_dwarf_virus	Fijivirus	nd	Fijivirus	Reoviridae
JX047249.1	Rice_black_streaked_dwarf_virus	Fijivirus	nd	Fijivirus	Reoviridae
JX047258.1	Rice_black_streaked_dwarf_virus	Fijivirus	nd	Fijivirus	Reoviridae
JX067819.1	Barley_yellow_dwarf_virus_PAV	Luteovirus	Luteoviridae	Luteovirus	Tombusviridae
JX067855.1	Barley_yellow_dwarf_virus	Luteovirus	Luteoviridae	nan	Solemoviridae
JX067856.1	Barley_yellow_dwarf_virus	Luteovirus	Luteoviridae	nan	Solemoviridae
JX083166.1	Rice_black_streaked_dwarf_virus	Fijivirus	nd	Fijivirus	Reoviridae
JX083170.1	Rice_black_streaked_dwarf_virus	Fijivirus	nd	Fijivirus	Reoviridae
JX083172.1	Rice_black_streaked_dwarf_virus	Fijivirus	nd	Fijivirus	Reoviridae
JX083175.1	Rice_black_streaked_dwarf_virus	Fijivirus	nd	Fijivirus	Reoviridae
JX083194.1	Rice_black_streaked_dwarf_virus	Fijivirus	nd	Fijivirus	Reoviridae
JX083199.1	Rice_black_streaked_dwarf_virus	Fijivirus	nd	Fijivirus	Reoviridae
JX083203.1	Rice_black_streaked_dwarf_virus	Fijivirus	nd	Fijivirus	Reoviridae
JX083212.1	Rice_black_streaked_dwarf_virus	Fijivirus	nd	Fijivirus	Reoviridae
JX083213.1	Rice_black_streaked_dwarf_virus	Fijivirus	nd	Fijivirus	Reoviridae
JX083214.1	Rice_black_streaked_dwarf_virus	Fijivirus	nd	Fijivirus	Reoviridae
JX083215.1	Rice_black_streaked_dwarf_virus	Fijivirus	nd	Fijivirus	Reoviridae
JX138530.1	Impatiens_necrotic_spot_virus	Orthotospovirus	nd	Orthotospovirus	Tospoviridae
JX173788.1	Mulberry_vein_banding_virus	nd	nd	Unclassified	Peribunyaviridae
JX237454.1	Hop_stunt_viroid	nd	nd	Hostuviroid	Pospiviroidae
JX237458.1	Citrus_exocortis_viroid	nd	nd	Pospiviroid	Pospiviroidae
JX259406.1	Hop_stunt_viroid	nd	nd	Hostuviroid	Pospiviroidae
JX259418.1	Citrus_bark_cracking_viroid	nd	nd	Cocadviroid	Pospiviroidae
JX259420.1	Citrus_bark_cracking_viroid	nd	nd	Cocadviroid	Pospiviroidae
JX259422.1	Citrus_bark_cracking_viroid	nd	nd	Cocadviroid	Pospiviroidae
JX259425.1	Citrus_bent_leaf_viroid	nd	nd	Apscaviroid	Pospiviroidae
JX275854.1	Barley_yellow_dwarf_virus_PAV	Luteovirus	Luteoviridae	Luteovirus	Tombusviridae
JX280944.1	Potato_spindle_tuber_viroid	nd	nd	Pospiviroid	Pospiviroidae
JX294311.1	Cereal_yellow_dwarf_virus_RPV	Polerovirus	Luteoviridae	Polerovirus	Solemoviridae
JX294312.1	Cereal_yellow_dwarf_virus_RPV	Polerovirus	Luteoviridae	Polerovirus	Solemoviridae
JX307855.1	Impatiens_necrotic_spot_virus	Orthotospovirus	nd	Orthotospovirus	Tospoviridae
JX307857.1	Impatiens_necrotic_spot_virus	Orthotospovirus	nd	Orthotospovirus	Tospoviridae
JX310792.1	Indian_citrus_ringspot_virus	Mandarivirus	Alphaflexiviridae	Potexvirus	Alphaflexiviridae
JX310793.1	Indian_citrus_ringspot_virus	Mandarivirus	Alphaflexiviridae	Potexvirus	Alphaflexiviridae
JX310794.1	Indian_citrus_ringspot_virus	Mandarivirus	Alphaflexiviridae	Potexvirus	Alphaflexiviridae
JX310795.1	Indian_citrus_ringspot_virus	Mandarivirus	Alphaflexiviridae	Potexvirus	Alphaflexiviridae
JX310796.1	Indian_citrus_ringspot_virus	Mandarivirus	Alphaflexiviridae	Potexvirus	Alphaflexiviridae
JX401429.1	Impatiens_necrotic_spot_virus	Orthotospovirus	nd	Orthotospovirus	Tospoviridae
JX401927.1	Hop_stunt_viroid	nd	nd	Hostuviroid	Pospiviroidae
JX402454.1	Barley_yellow_dwarf_virus	Luteovirus	Luteoviridae	nan	Solemoviridae
JX402455.1	Barley_yellow_dwarf_virus	Luteovirus	Luteoviridae	nan	Solemoviridae
JX402456.1	Barley_yellow_dwarf_virus	Luteovirus	Luteoviridae	nan	Solemoviridae
JX402457.1	Barley_yellow_dwarf_virus	Luteovirus	Luteoviridae	nan	Solemoviridae
JX421766.1	Rice_black_streaked_dwarf_virus	Fijivirus	nd	Fijivirus	Reoviridae
JX421767.1	Rice_black_streaked_dwarf_virus	Fijivirus	nd	Fijivirus	Reoviridae
JX421769.1	Rice_black_streaked_dwarf_virus	Fijivirus	nd	Fijivirus	Reoviridae
JX430795.1	Hop_stunt_viroid	nd	nd	Hostuviroid	Pospiviroidae
JX453454.1	Rice_black_streaked_dwarf_virus	Fijivirus	nd	Fijivirus	Reoviridae
JX473288.1	Barley_yellow_dwarf_virus_PAV	Luteovirus	Luteoviridae	Luteovirus	Tombusviridae
JX478620.2	Peach_latent_mosaic_viroid	nd	nd	Pelamoviroid	Avsunviroidae
JX478671.2	Peach_latent_mosaic_viroid	nd	nd	Pelamoviroid	Avsunviroidae
JX478968.2	Peach_latent_mosaic_viroid	nd	nd	Pelamoviroid	Avsunviroidae
JX479007.2	Peach_latent_mosaic_viroid	nd	nd	Pelamoviroid	Avsunviroidae
JX479028.2	Peach_latent_mosaic_viroid	nd	nd	Pelamoviroid	Avsunviroidae
JX479048.2	Peach_latent_mosaic_viroid	nd	nd	Pelamoviroid	Avsunviroidae
JX479252.2	Peach_latent_mosaic_viroid	nd	nd	Pelamoviroid	Avsunviroidae
JX479308.2	Peach_latent_mosaic_viroid	nd	nd	Pelamoviroid	Avsunviroidae
JX479333.1	Peach_latent_mosaic_viroid	nd	nd	Pelamoviroid	Avsunviroidae
JX479680.1	Peach_latent_mosaic_viroid	nd	nd	Pelamoviroid	Avsunviroidae
JX479733.1	Peach_latent_mosaic_viroid	nd	nd	Pelamoviroid	Avsunviroidae
JX480253.1	Peach_latent_mosaic_viroid	nd	nd	Pelamoviroid	Avsunviroidae
JX494722.1	Grapevine_leafroll-associated_virus_7	Velarivirus	Closteroviridae	Ampelovirus	Closteroviridae
JX559642.1	Grapevine_geminivirus	Grablovirus	Geminiviridae	Maldovirus	Geminiviridae
JX861258.1	Apple_scar_skin_viroid	nd	nd	Apscaviroid	Pospiviroidae
JX945669.1	Citrus_bent_leaf_viroid	nd	nd	Apscaviroid	Pospiviroidae
JX945670.1	Hop_stunt_viroid	nd	nd	Hostuviroid	Pospiviroidae
JX945671.1	Citrus_exocortis_viroid	nd	nd	Pospiviroid	Pospiviroidae
JX945672.1	Citrus_dwarfing_viroid	nd	nd	Apscaviroid	Pospiviroidae
JX994208.1	Rice_black_streaked_dwarf_virus	Fijivirus	nd	Fijivirus	Reoviridae
K00964.1	Citrus_exocortis_viroid	nd	nd	Pospiviroid	Pospiviroidae
KC110862.1	Grapevine_leafroll-associated_virus_2	Closterovirus	Closteroviridae	Ampelovirus	Closteroviridae
KC121568.1	Citrus_bark_cracking_viroid	nd	nd	Cocadviroid	Pospiviroidae
KC133072.1	Olive_leaf_yellowing-associated_virus	nd	nd	nan	Closteroviridae
KC133076.1	Olive_leaf_yellowing-associated_virus	nd	nd	nan	Closteroviridae
KC133081.1	Olive_leaf_yellowing-associated_virus	nd	nd	nan	Closteroviridae
KC133084.1	Olive_leaf_yellowing-associated_virus	nd	nd	nan	Closteroviridae
KC133085.1	Olive_leaf_yellowing-associated_virus	nd	nd	nan	Closteroviridae
KC133087.1	Olive_leaf_yellowing-associated_virus	nd	nd	nan	Closteroviridae
KC133097.1	Olive_leaf_yellowing-associated_virus	nd	nd	nan	Closteroviridae
KC133101.1	Olive_leaf_yellowing-associated_virus	nd	nd	nan	Closteroviridae
KC133102.1	Olive_leaf_yellowing-associated_virus	nd	nd	nan	Closteroviridae
KC133103.1	Olive_leaf_yellowing-associated_virus	nd	nd	nan	Closteroviridae
KC133104.1	Olive_leaf_yellowing-associated_virus	nd	nd	nan	Closteroviridae
KC133105.1	Olive_leaf_yellowing-associated_virus	nd	nd	nan	Closteroviridae
KC133106.1	Olive_leaf_yellowing-associated_virus	nd	nd	nan	Closteroviridae
KC133107.1	Olive_leaf_yellowing-associated_virus	nd	nd	nan	Closteroviridae
KC133108.1	Olive_leaf_yellowing-associated_virus	nd	nd	nan	Closteroviridae
KC133111.1	Olive_leaf_yellowing-associated_virus	nd	nd	nan	Closteroviridae
KC133112.1	Olive_leaf_yellowing-associated_virus	nd	nd	nan	Closteroviridae
KC133113.1	Olive_leaf_yellowing-associated_virus	nd	nd	nan	Closteroviridae
KC133114.1	Olive_leaf_yellowing-associated_virus	nd	nd	nan	Closteroviridae
KC133115.1	Olive_leaf_yellowing-associated_virus	nd	nd	nan	Closteroviridae
KC133117.1	Olive_leaf_yellowing-associated_virus	nd	nd	nan	Closteroviridae
KC133118.1	Olive_leaf_yellowing-associated_virus	nd	nd	nan	Closteroviridae
KC133119.1	Olive_leaf_yellowing-associated_virus	nd	nd	nan	Closteroviridae
KC133121.1	Olive_leaf_yellowing-associated_virus	nd	nd	nan	Closteroviridae
KC133123.1	Olive_leaf_yellowing-associated_virus	nd	nd	nan	Closteroviridae
KC133124.1	Olive_leaf_yellowing-associated_virus	nd	nd	nan	Closteroviridae
KC133125.1	Olive_leaf_yellowing-associated_virus	nd	nd	nan	Closteroviridae
KC133130.1	Olive_leaf_yellowing-associated_virus	nd	nd	nan	Closteroviridae
KC133132.1	Olive_leaf_yellowing-associated_virus	nd	nd	nan	Closteroviridae
KC133133.1	Olive_leaf_yellowing-associated_virus	nd	nd	nan	Closteroviridae
KC133135.1	Olive_leaf_yellowing-associated_virus	nd	nd	nan	Closteroviridae
KC133137.1	Olive_leaf_yellowing-associated_virus	nd	nd	nan	Closteroviridae
KC133138.1	Olive_leaf_yellowing-associated_virus	nd	nd	nan	Closteroviridae
KC133140.1	Olive_leaf_yellowing-associated_virus	nd	nd	nan	Closteroviridae
KC133145.1	Olive_leaf_yellowing-associated_virus	nd	nd	nan	Closteroviridae
KC133146.1	Olive_leaf_yellowing-associated_virus	nd	nd	nan	Closteroviridae
KC133147.1	Olive_leaf_yellowing-associated_virus	nd	nd	nan	Closteroviridae
KC133148.1	Olive_leaf_yellowing-associated_virus	nd	nd	nan	Closteroviridae
KC133149.1	Olive_leaf_yellowing-associated_virus	nd	nd	nan	Closteroviridae
KC133151.1	Olive_leaf_yellowing-associated_virus	nd	nd	nan	Closteroviridae
KC133153.1	Olive_leaf_yellowing-associated_virus	nd	nd	nan	Closteroviridae
KC133154.1	Olive_leaf_yellowing-associated_virus	nd	nd	nan	Closteroviridae
KC133155.1	Olive_leaf_yellowing-associated_virus	nd	nd	nan	Closteroviridae
KC133156.1	Olive_leaf_yellowing-associated_virus	nd	nd	nan	Closteroviridae
KC133157.1	Olive_leaf_yellowing-associated_virus	nd	nd	nan	Closteroviridae
KC133159.1	Olive_leaf_yellowing-associated_virus	nd	nd	nan	Closteroviridae
KC133160.1	Olive_leaf_yellowing-associated_virus	nd	nd	nan	Closteroviridae
KC133162.1	Olive_leaf_yellowing-associated_virus	nd	nd	nan	Closteroviridae
KC133163.1	Olive_leaf_yellowing-associated_virus	nd	nd	nan	Closteroviridae
KC133164.1	Olive_leaf_yellowing-associated_virus	nd	nd	nan	Closteroviridae
KC133165.1	Olive_leaf_yellowing-associated_virus	nd	nd	nan	Closteroviridae
KC133166.1	Olive_leaf_yellowing-associated_virus	nd	nd	nan	Closteroviridae
KC133167.1	Olive_leaf_yellowing-associated_virus	nd	nd	nan	Closteroviridae
KC133168.1	Olive_leaf_yellowing-associated_virus	nd	nd	nan	Closteroviridae
KC133171.1	Olive_leaf_yellowing-associated_virus	nd	nd	nan	Closteroviridae
KC133174.1	Olive_leaf_yellowing-associated_virus	nd	nd	nan	Closteroviridae
KC133175.1	Olive_leaf_yellowing-associated_virus	nd	nd	nan	Closteroviridae
KC133177.1	Olive_leaf_yellowing-associated_virus	nd	nd	nan	Closteroviridae
KC133180.1	Olive_leaf_yellowing-associated_virus	nd	nd	nan	Closteroviridae
KC133181.1	Olive_leaf_yellowing-associated_virus	nd	nd	nan	Closteroviridae
KC133182.1	Olive_leaf_yellowing-associated_virus	nd	nd	nan	Closteroviridae
KC133185.1	Olive_leaf_yellowing-associated_virus	nd	nd	nan	Closteroviridae
KC133186.1	Olive_leaf_yellowing-associated_virus	nd	nd	nan	Closteroviridae
KC133187.1	Olive_leaf_yellowing-associated_virus	nd	nd	nan	Closteroviridae
KC133188.1	Olive_leaf_yellowing-associated_virus	nd	nd	nan	Closteroviridae
KC133190.1	Olive_leaf_yellowing-associated_virus	nd	nd	nan	Closteroviridae
KC133191.1	Olive_leaf_yellowing-associated_virus	nd	nd	nan	Closteroviridae
KC133192.1	Olive_leaf_yellowing-associated_virus	nd	nd	nan	Closteroviridae
KC133195.1	Olive_leaf_yellowing-associated_virus	nd	nd	nan	Closteroviridae
KC133200.1	Olive_leaf_yellowing-associated_virus	nd	nd	nan	Closteroviridae
KC133528.1	Tomato_zonate_spot_virus	Orthotospovirus	nd	Orthotospovirus	Tospoviridae
KC133529.1	Tomato_zonate_spot_virus	Orthotospovirus	nd	Orthotospovirus	Tospoviridae
KC133530.1	Tomato_zonate_spot_virus	Orthotospovirus	nd	Orthotospovirus	Tospoviridae
KC133531.1	Tomato_zonate_spot_virus	Orthotospovirus	nd	Orthotospovirus	Tospoviridae
KC134289.1	Rice_black_streaked_dwarf_virus	Fijivirus	nd	Fijivirus	Reoviridae
KC134291.1	Rice_black_streaked_dwarf_virus	Fijivirus	nd	Fijivirus	Reoviridae
KC134292.1	Rice_black_streaked_dwarf_virus	Fijivirus	nd	Fijivirus	Reoviridae
KC134294.1	Rice_black_streaked_dwarf_virus	Fijivirus	nd	Fijivirus	Reoviridae
KC134295.1	Rice_black_streaked_dwarf_virus	Fijivirus	nd	Fijivirus	Reoviridae
KC134296.1	Rice_black_streaked_dwarf_virus	Fijivirus	nd	Fijivirus	Reoviridae
KC134297.1	Rice_black_streaked_dwarf_virus	Fijivirus	nd	Fijivirus	Reoviridae
KC197056.1	Rice_stripe_tenuivirus	Tenuivirus	nd	Tenuivirus	Phenuiviridae
KC197057.1	Rice_stripe_tenuivirus	Tenuivirus	nd	Tenuivirus	Phenuiviridae
KC218475.1	Impatiens_necrotic_spot_virus	Orthotospovirus	nd	Orthotospovirus	Tospoviridae
KC282381.1	Citrus_exocortis_viroid	nd	nd	Pospiviroid	Pospiviroidae
KC290928.1	Citrus_exocortis_viroid	nd	nd	Pospiviroid	Pospiviroidae
KC292523.1	Barley_yellow_dwarf_virus_PAV-I	Luteovirus	Luteoviridae	Luteovirus	Tombusviridae
KC292537.1	Barley_yellow_dwarf_virus_kerII	Luteovirus	Luteoviridae	Luteovirus	Tombusviridae
KC292563.1	Barley_yellow_dwarf_virus_PAV-I	Luteovirus	Luteoviridae	Luteovirus	Tombusviridae
KC292570.1	Barley_yellow_dwarf_virus_PAV-I	Luteovirus	Luteoviridae	Luteovirus	Tombusviridae
KC292578.1	Barley_yellow_dwarf_virus_PAV-I	Luteovirus	Luteoviridae	Luteovirus	Tombusviridae
KC292585.1	Barley_yellow_dwarf_virus_PAV-I	Luteovirus	Luteoviridae	Luteovirus	Tombusviridae
KC292592.1	Barley_yellow_dwarf_virus_PAV-I	Luteovirus	Luteoviridae	Luteovirus	Tombusviridae
KC292602.1	Barley_yellow_dwarf_virus_PAV-I	Luteovirus	Luteoviridae	Luteovirus	Tombusviridae
KC292608.1	Barley_yellow_dwarf_virus_PAV-I	Luteovirus	Luteoviridae	Luteovirus	Tombusviridae
KC292628.1	Barley_yellow_dwarf_virus_kerII	Luteovirus	Luteoviridae	Luteovirus	Tombusviridae
KC427096.1	Hop_stunt_viroid	nd	nd	Hostuviroid	Pospiviroidae
KC427097.1	Hop_stunt_viroid	nd	nd	Hostuviroid	Pospiviroidae
KC460711.1	Citrus_viroid_V	nd	nd	Apscaviroid	Pospiviroidae
KC460712.1	Citrus_viroid_V	nd	nd	Apscaviroid	Pospiviroidae
KC477191.1	Grapevine_leafroll-associated_virus_2	Closterovirus	Closteroviridae	Ampelovirus	Closteroviridae
KC494869.1	Impatiens_necrotic_spot_virus	Orthotospovirus	nd	Orthotospovirus	Tospoviridae
KC503051.1	Impatiens_necrotic_spot_virus	Orthotospovirus	nd	Orthotospovirus	Tospoviridae
KC559092.1	Barley_yellow_dwarf_virus_kerIII	Luteovirus	Luteoviridae	Luteovirus	Tombusviridae
KC571999.1	Barley_yellow_dwarf_virus_kerII	Luteovirus	Luteoviridae	Luteovirus	Tombusviridae
KC572000.1	Barley_yellow_dwarf_virus_kerII	Luteovirus	Luteoviridae	Luteovirus	Tombusviridae
KC584012.1	Hop_stunt_viroid	nd	nd	Hostuviroid	Pospiviroidae
KC584014.1	Hop_stunt_viroid	nd	nd	Hostuviroid	Pospiviroidae
KC584016.1	Hop_stunt_viroid	nd	nd	Hostuviroid	Pospiviroidae
KC584017.1	Hop_stunt_viroid	nd	nd	Hostuviroid	Pospiviroidae
KC584021.1	Hop_stunt_viroid	nd	nd	Hostuviroid	Pospiviroidae
KC584023.1	Hop_stunt_viroid	nd	nd	Hostuviroid	Pospiviroidae
KC677729.1	Hop_stunt_viroid	nd	nd	Hostuviroid	Pospiviroidae
KC677730.1	Hop_stunt_viroid	nd	nd	Hostuviroid	Pospiviroidae
KC760150.1	Eggplant_mottled_dwarf_nucleorhabdovirus	Nucleorhabdovirus	nd	Alphanucleorhabdovirus	Rhabdoviridae
KC769196.1	Citrus_viroid_VI	nd	nd	Apscaviroid	Pospiviroidae
KC769202.1	Citrus_viroid_VI	nd	nd	Apscaviroid	Pospiviroidae
KC771543.1	Hop_stunt_viroid	nd	nd	Hostuviroid	Pospiviroidae
KC771544.1	Hop_stunt_viroid	nd	nd	Hostuviroid	Pospiviroidae
KC771545.1	Hop_stunt_viroid	nd	nd	Hostuviroid	Pospiviroidae
KC771546.1	Hop_stunt_viroid	nd	nd	Hostuviroid	Pospiviroidae
KC771549.1	Hop_stunt_viroid	nd	nd	Hostuviroid	Pospiviroidae
KC771551.1	Hop_stunt_viroid	nd	nd	Hostuviroid	Pospiviroidae
KC801046.1	Rice_black_streaked_dwarf_virus	Fijivirus	nd	Fijivirus	Reoviridae
KC801047.1	Rice_black_streaked_dwarf_virus	Fijivirus	nd	Fijivirus	Reoviridae
KC807367.1	Rice_black_streaked_dwarf_virus	Fijivirus	nd	Fijivirus	Reoviridae
KC810006.1	Potato_spindle_tuber_viroid	nd	nd	Pospiviroid	Pospiviroidae
KC810008.1	Potato_spindle_tuber_viroid	nd	nd	Pospiviroid	Pospiviroidae
KC875238.1	Rice_black_streaked_dwarf_virus	Fijivirus	nd	Fijivirus	Reoviridae
KC900899.1	Barley_yellow_dwarf_virus_SGV	nd	nd	nan	Solemoviridae
KC900900.1	Barley_yellow_dwarf_virus	Luteovirus	Luteoviridae	nan	Solemoviridae
KC905081.1	Eggplant_mottled_dwarf_nucleorhabdovirus	Nucleorhabdovirus	nd	Alphanucleorhabdovirus	Rhabdoviridae
KC921392.1	Maize_yellow_dwarf_virus_RMV	Polerovirus	Luteoviridae	Polerovirus	Solemoviridae
KF007211.1	Blueberry_virus_A	nd	nd	nan	Closteroviridae
KF007212.1	Blueberry_virus_A	nd	nd	nan	Closteroviridae
KF007321.1	Hop_stunt_viroid	nd	nd	Hostuviroid	Pospiviroidae
KF007324.1	Hop_stunt_viroid	nd	nd	Hostuviroid	Pospiviroidae
KF007326.1	Hop_stunt_viroid	nd	nd	Hostuviroid	Pospiviroidae
KF010583.1	Maize_chlorotic_mottle_virus	Machlomovirus	nd	Machlomovirus	Tombusviridae
KF029754.1	Grapevine_leafroll-associated_virus_2	Closterovirus	Closteroviridae	Ampelovirus	Closteroviridae
KF029756.1	Grapevine_leafroll-associated_virus_2	Closterovirus	Closteroviridae	Ampelovirus	Closteroviridae
KF049417.1	Potato_spindle_tuber_viroid	nd	nd	Pospiviroid	Pospiviroidae
KF060661.1	Hop_stunt_viroid	nd	nd	Hostuviroid	Pospiviroidae
KF220376.1	Grapevine_leafroll-associated_virus_2	Closterovirus	Closteroviridae	Ampelovirus	Closteroviridae
KF417550.1	Peach_latent_mosaic_viroid	nd	nd	Pelamoviroid	Avsunviroidae
KF417613.1	Grapevine_leafroll-associated_virus_2	Closterovirus	Closteroviridae	Ampelovirus	Closteroviridae
KF417614.1	Grapevine_leafroll-associated_virus_2	Closterovirus	Closteroviridae	Ampelovirus	Closteroviridae
KF417618.1	Grapevine_leafroll-associated_virus_2	Closterovirus	Closteroviridae	Ampelovirus	Closteroviridae
KF417620.1	Grapevine_leafroll-associated_virus_2	Closterovirus	Closteroviridae	Ampelovirus	Closteroviridae
KF523378.1	Barley_yellow_dwarf_virus_GAV	Luteovirus	Luteoviridae	nan	Solemoviridae
KF523379.1	Barley_yellow_dwarf_virus_GAV	Luteovirus	Luteoviridae	nan	Solemoviridae
KF523380.1	Barley_yellow_dwarf_virus_GAV	Luteovirus	Luteoviridae	nan	Solemoviridae
KF523381.1	Barley_yellow_dwarf_virus_GAV	Luteovirus	Luteoviridae	nan	Solemoviridae
KF523382.1	Barley_yellow_dwarf_virus_GAV	Luteovirus	Luteoviridae	nan	Solemoviridae
KF534763.1	Hop_stunt_viroid	nd	nd	Hostuviroid	Pospiviroidae
KF561253.1	Citrus_chlorotic_dwarf_associated_virus	nd	nd	Citlodavirus	Geminiviridae
KF562704.1	Avocado_sunblotch_viroid	nd	nd	Avsunviroid	Avsunviroidae
KF562705.1	Avocado_sunblotch_viroid	nd	nd	Avsunviroid	Avsunviroidae
KF562706.1	Avocado_sunblotch_viroid	nd	nd	Avsunviroid	Avsunviroidae
KF576663.1	Rice_black_streaked_dwarf_virus	Fijivirus	nd	Fijivirus	Reoviridae
KF620525.1	Grapevine_leafroll-associated_virus_7	Velarivirus	Closteroviridae	Ampelovirus	Closteroviridae
KF620532.1	Grapevine_leafroll-associated_virus_7	Velarivirus	Closteroviridae	Ampelovirus	Closteroviridae
KF620533.1	Grapevine_leafroll-associated_virus_7	Velarivirus	Closteroviridae	Ampelovirus	Closteroviridae
KF620541.1	Grapevine_leafroll-associated_virus_7	Velarivirus	Closteroviridae	Ampelovirus	Closteroviridae
KF620546.1	Grapevine_leafroll-associated_virus_7	Velarivirus	Closteroviridae	Ampelovirus	Closteroviridae
KF620566.1	Grapevine_leafroll-associated_virus_7	Velarivirus	Closteroviridae	Ampelovirus	Closteroviridae
KF620578.1	Grapevine_leafroll-associated_virus_7	Velarivirus	Closteroviridae	Ampelovirus	Closteroviridae
KF620580.1	Grapevine_leafroll-associated_virus_7	Velarivirus	Closteroviridae	Ampelovirus	Closteroviridae
KF620584.1	Grapevine_leafroll-associated_virus_7	Velarivirus	Closteroviridae	Ampelovirus	Closteroviridae
KF620585.1	Grapevine_leafroll-associated_virus_7	Velarivirus	Closteroviridae	Ampelovirus	Closteroviridae
KF620589.1	Grapevine_leafroll-associated_virus_7	Velarivirus	Closteroviridae	Ampelovirus	Closteroviridae
KF683200.1	Potato_spindle_tuber_viroid	nd	nd	Pospiviroid	Pospiviroidae
KF695116.1	Strawberry_latent_ringspot_virus	nd	nd	nan	Secoviridae
KF695117.1	Strawberry_latent_ringspot_virus	nd	nd	nan	Secoviridae
KF712280.1	Hop_stunt_viroid	nd	nd	Hostuviroid	Pospiviroidae
KF788291.1	Apple_dimple_fruit_viroid	nd	nd	Apscaviroid	Pospiviroidae
KF804048.1	Olive_latent_virus_1	Alphanecrovirus	nd	Alphanecrovirus	Tombusviridae
KF804049.1	Olive_latent_virus_1	Alphanecrovirus	nd	Alphanecrovirus	Tombusviridae
KF804051.1	Olive_latent_virus_1	Alphanecrovirus	nd	Alphanecrovirus	Tombusviridae
KF804053.1	Olive_latent_virus_1	Alphanecrovirus	nd	Alphanecrovirus	Tombusviridae
KF804054.1	Olive_latent_virus_1	Alphanecrovirus	nd	Alphanecrovirus	Tombusviridae
KF804055.1	Olive_latent_virus_1	Alphanecrovirus	nd	Alphanecrovirus	Tombusviridae
KF804056.1	Olive_latent_virus_1	Alphanecrovirus	nd	Alphanecrovirus	Tombusviridae
KF804057.1	Olive_latent_virus_1	Alphanecrovirus	nd	Alphanecrovirus	Tombusviridae
KF804058.1	Olive_latent_virus_1	Alphanecrovirus	nd	Alphanecrovirus	Tombusviridae
KF804060.1	Olive_latent_virus_1	Alphanecrovirus	nd	Alphanecrovirus	Tombusviridae
KF804062.1	Olive_latent_virus_1	Alphanecrovirus	nd	Alphanecrovirus	Tombusviridae
[truncated: 2,017 more rows]

[truncated: 1 more sheets: Table S11]
